# Supplementary material for: Effect of traditional Chinese medicine monomers interfering with quorum-sensing on virulence factors of extensively drug-resistant Acinetobacter baumannii
Source: Front Pharmacol. 2023 Mar 30;14:1135180. doi: 10.3389/fphar.2023.1135180 (PMC10097947; doi:10.3389/fphar.2023.1135180)
Supplement: Supplementary file 1 [file DataSheet1.zip]

Archive with 179 entries (160 files):
- Data Sheet 1/Effect of 21TCMMs on QS activity of CV026/
- Data Sheet 1/Effect of 21TCMMs on QS activity of CV026/Effect of 21TCMMs on QS activity of CV026/
- Data Sheet 1/Effect of 21TCMMs on QS activity of CV026/Effect of 21TCMMs on QS activity of CV026/4-Terpineol.jpg
- Data Sheet 1/Effect of 21TCMMs on QS activity of CV026/Effect of 21TCMMs on QS activity of CV026/Baicalein.tif
- Data Sheet 1/Effect of 21TCMMs on QS activity of CV026/Effect of 21TCMMs on QS activity of CV026/Berberine.tif
- Data Sheet 1/Effect of 21TCMMs on QS activity of CV026/Effect of 21TCMMs on QS activity of CV026/Caffeic acid.tif
- Data Sheet 1/Effect of 21TCMMs on QS activity of CV026/Effect of 21TCMMs on QS activity of CV026/Carvacrol.tif
- Data Sheet 1/Effect of 21TCMMs on QS activity of CV026/Effect of 21TCMMs on QS activity of CV026/Cinnamic acid.tif
- Data Sheet 1/Effect of 21TCMMs on QS activity of CV026/Effect of 21TCMMs on QS activity of CV026/Coumarin.tif
- Data Sheet 1/Effect of 21TCMMs on QS activity of CV026/Effect of 21TCMMs on QS activity of CV026/Ellagic acid.jpg
- Data Sheet 1/Effect of 21TCMMs on QS activity of CV026/Effect of 21TCMMs on QS activity of CV026/Eugenol.tif
- Data Sheet 1/Effect of 21TCMMs on QS activity of CV026/Effect of 21TCMMs on QS activity of CV026/Furanone C30.jpg
- Data Sheet 1/Effect of 21TCMMs on QS activity of CV026/Effect of 21TCMMs on QS activity of CV026/Hordenine.tif
- Data Sheet 1/Effect of 21TCMMs on QS activity of CV026/Effect of 21TCMMs on QS activity of CV026/Kaempferol.jpg
- Data Sheet 1/Effect of 21TCMMs on QS activity of CV026/Effect of 21TCMMs on QS activity of CV026/kb.tif
- Data Sheet 1/Effect of 21TCMMs on QS activity of CV026/Effect of 21TCMMs on QS activity of CV026/Magnolol.jpg
- Data Sheet 1/Effect of 21TCMMs on QS activity of CV026/Effect of 21TCMMs on QS activity of CV026/Matrine.tif
- Data Sheet 1/Effect of 21TCMMs on QS activity of CV026/Effect of 21TCMMs on QS activity of CV026/Myricetin.tif
- Data Sheet 1/Effect of 21TCMMs on QS activity of CV026/Effect of 21TCMMs on QS activity of CV026/Naringenin.jpg
- Data Sheet 1/Effect of 21TCMMs on QS activity of CV026/Effect of 21TCMMs on QS activity of CV026/Nootkatone.jpg
- Data Sheet 1/Effect of 21TCMMs on QS activity of CV026/Effect of 21TCMMs on QS activity of CV026/Osthole.jpg
- Data Sheet 1/Effect of 21TCMMs on QS activity of CV026/Effect of 21TCMMs on QS activity of CV026/Parthenolide.jpg
- Data Sheet 1/Effect of 21TCMMs on QS activity of CV026/Effect of 21TCMMs on QS activity of CV026/Phloretin.tif
- Data Sheet 1/Effect of 21TCMMs on QS activity of CV026/Effect of 21TCMMs on QS activity of CV026/Resveratrol.tif
- Data Sheet 1/Effect of 21TCMMs on QS activity of CV026/Effect of 21TCMMs on QS activity of CV026/Vanillin.jpg
- Data Sheet 1/Effect of 21TCMMs on QS activity of CV026/Effect of 21TCMMs on the violacein production of CV026.xlsx
- Data Sheet 1/Effect of 9 TCMMs on the adhesion ability of XDRAB/
- Data Sheet 1/Effect of 9 TCMMs on the adhesion ability of XDRAB/adhesion data/
- Data Sheet 1/Effect of 9 TCMMs on the adhesion ability of XDRAB/adhesion data/4-Terpineol/
- Data Sheet 1/Effect of 9 TCMMs on the adhesion ability of XDRAB/adhesion data/4-Terpineol/0 (2).jpg
- Data Sheet 1/Effect of 9 TCMMs on the adhesion ability of XDRAB/adhesion data/4-Terpineol/0 (3).jpg
- Data Sheet 1/Effect of 9 TCMMs on the adhesion ability of XDRAB/adhesion data/4-Terpineol/0 (4).jpg
- Data Sheet 1/Effect of 9 TCMMs on the adhesion ability of XDRAB/adhesion data/4-Terpineol/0 (5).jpg
- Data Sheet 1/Effect of 9 TCMMs on the adhesion ability of XDRAB/adhesion data/4-Terpineol/0 (6).jpg
- Data Sheet 1/Effect of 9 TCMMs on the adhesion ability of XDRAB/adhesion data/4-Terpineol/0 (7).jpg
- Data Sheet 1/Effect of 9 TCMMs on the adhesion ability of XDRAB/adhesion data/4-Terpineol/0 (8).jpg
- Data Sheet 1/Effect of 9 TCMMs on the adhesion ability of XDRAB/adhesion data/4-Terpineol/0 (9).jpg
- Data Sheet 1/Effect of 9 TCMMs on the adhesion ability of XDRAB/adhesion data/4-Terpineol/0.jpg
- Data Sheet 1/Effect of 9 TCMMs on the adhesion ability of XDRAB/adhesion data/4-Terpineol/1 (2).jpg
- Data Sheet 1/Effect of 9 TCMMs on the adhesion ability of XDRAB/adhesion data/4-Terpineol/1.jpg
- Data Sheet 1/Effect of 9 TCMMs on the adhesion ability of XDRAB/adhesion data/4-Terpineol/4.jpg
- Data Sheet 1/Effect of 9 TCMMs on the adhesion ability of XDRAB/adhesion data/Caffeic acid/
- Data Sheet 1/Effect of 9 TCMMs on the adhesion ability of XDRAB/adhesion data/Caffeic acid/0 (2).jpg
- Data Sheet 1/Effect of 9 TCMMs on the adhesion ability of XDRAB/adhesion data/Caffeic acid/0 (3).jpg
- Data Sheet 1/Effect of 9 TCMMs on the adhesion ability of XDRAB/adhesion data/Caffeic acid/0 (4).jpg
- Data Sheet 1/Effect of 9 TCMMs on the adhesion ability of XDRAB/adhesion data/Caffeic acid/0 (5).jpg
- Data Sheet 1/Effect of 9 TCMMs on the adhesion ability of XDRAB/adhesion data/Caffeic acid/0 (6).jpg
- Data Sheet 1/Effect of 9 TCMMs on the adhesion ability of XDRAB/adhesion data/Caffeic acid/0 (7).jpg
- Data Sheet 1/Effect of 9 TCMMs on the adhesion ability of XDRAB/adhesion data/Caffeic acid/0 (8).jpg
- Data Sheet 1/Effect of 9 TCMMs on the adhesion ability of XDRAB/adhesion data/Caffeic acid/0 (9).jpg
- Data Sheet 1/Effect of 9 TCMMs on the adhesion ability of XDRAB/adhesion data/Caffeic acid/0.jpg
- Data Sheet 1/Effect of 9 TCMMs on the adhesion ability of XDRAB/adhesion data/Caffeic acid/1.jpg
- Data Sheet 1/Effect of 9 TCMMs on the adhesion ability of XDRAB/adhesion data/Caffeic acid/2.jpg
- Data Sheet 1/Effect of 9 TCMMs on the adhesion ability of XDRAB/adhesion data/Caffeic acid/9.jpg
- Data Sheet 1/Effect of 9 TCMMs on the adhesion ability of XDRAB/adhesion data/Cinnamic acid/
- Data Sheet 1/Effect of 9 TCMMs on the adhesion ability of XDRAB/adhesion data/Cinnamic acid/0 (10).jpg
- Data Sheet 1/Effect of 9 TCMMs on the adhesion ability of XDRAB/adhesion data/Cinnamic acid/0 (2).jpg
- Data Sheet 1/Effect of 9 TCMMs on the adhesion ability of XDRAB/adhesion data/Cinnamic acid/0 (3).jpg
- Data Sheet 1/Effect of 9 TCMMs on the adhesion ability of XDRAB/adhesion data/Cinnamic acid/0 (4).jpg
- Data Sheet 1/Effect of 9 TCMMs on the adhesion ability of XDRAB/adhesion data/Cinnamic acid/0 (5).jpg
- Data Sheet 1/Effect of 9 TCMMs on the adhesion ability of XDRAB/adhesion data/Cinnamic acid/0 (6).jpg
- Data Sheet 1/Effect of 9 TCMMs on the adhesion ability of XDRAB/adhesion data/Cinnamic acid/0 (7).jpg
- Data Sheet 1/Effect of 9 TCMMs on the adhesion ability of XDRAB/adhesion data/Cinnamic acid/0 (8).jpg
- Data Sheet 1/Effect of 9 TCMMs on the adhesion ability of XDRAB/adhesion data/Cinnamic acid/0 (9).jpg
- Data Sheet 1/Effect of 9 TCMMs on the adhesion ability of XDRAB/adhesion data/Cinnamic acid/0.jpg
- Data Sheet 1/Effect of 9 TCMMs on the adhesion ability of XDRAB/adhesion data/Cinnamic acid/1 (2).jpg
- Data Sheet 1/Effect of 9 TCMMs on the adhesion ability of XDRAB/adhesion data/Cinnamic acid/1.jpg
- Data Sheet 1/Effect of 9 TCMMs on the adhesion ability of XDRAB/adhesion data/control/
- Data Sheet 1/Effect of 9 TCMMs on the adhesion ability of XDRAB/adhesion data/control/P11004-154412.jpg
- Data Sheet 1/Effect of 9 TCMMs on the adhesion ability of XDRAB/adhesion data/control/P11026-144341.jpg
- Data Sheet 1/Effect of 9 TCMMs on the adhesion ability of XDRAB/adhesion data/control/P11026-144454.jpg
- Data Sheet 1/Effect of 9 TCMMs on the adhesion ability of XDRAB/adhesion data/control/P11031-204145.jpg
- Data Sheet 1/Effect of 9 TCMMs on the adhesion ability of XDRAB/adhesion data/Coumarin/
- Data Sheet 1/Effect of 9 TCMMs on the adhesion ability of XDRAB/adhesion data/Coumarin/1.jpg
- Data Sheet 1/Effect of 9 TCMMs on the adhesion ability of XDRAB/adhesion data/Coumarin/10.jpg
- Data Sheet 1/Effect of 9 TCMMs on the adhesion ability of XDRAB/adhesion data/Coumarin/11.jpg
- Data Sheet 1/Effect of 9 TCMMs on the adhesion ability of XDRAB/adhesion data/Coumarin/16.jpg
- Data Sheet 1/Effect of 9 TCMMs on the adhesion ability of XDRAB/adhesion data/Coumarin/20.jpg
- Data Sheet 1/Effect of 9 TCMMs on the adhesion ability of XDRAB/adhesion data/Coumarin/24 (2).jpg
- Data Sheet 1/Effect of 9 TCMMs on the adhesion ability of XDRAB/adhesion data/Coumarin/24.jpg
- Data Sheet 1/Effect of 9 TCMMs on the adhesion ability of XDRAB/adhesion data/Coumarin/4.jpg
- Data Sheet 1/Effect of 9 TCMMs on the adhesion ability of XDRAB/adhesion data/Coumarin/5 (2).jpg
- Data Sheet 1/Effect of 9 TCMMs on the adhesion ability of XDRAB/adhesion data/Coumarin/5.jpg
- Data Sheet 1/Effect of 9 TCMMs on the adhesion ability of XDRAB/adhesion data/Coumarin/6.jpg
- Data Sheet 1/Effect of 9 TCMMs on the adhesion ability of XDRAB/adhesion data/Coumarin/76.jpg
- Data Sheet 1/Effect of 9 TCMMs on the adhesion ability of XDRAB/adhesion data/Furanone C30/
- Data Sheet 1/Effect of 9 TCMMs on the adhesion ability of XDRAB/adhesion data/Furanone C30/0 (10).jpg
- Data Sheet 1/Effect of 9 TCMMs on the adhesion ability of XDRAB/adhesion data/Furanone C30/0 (2).jpg
- Data Sheet 1/Effect of 9 TCMMs on the adhesion ability of XDRAB/adhesion data/Furanone C30/0 (3).jpg
- Data Sheet 1/Effect of 9 TCMMs on the adhesion ability of XDRAB/adhesion data/Furanone C30/0 (4).jpg
- Data Sheet 1/Effect of 9 TCMMs on the adhesion ability of XDRAB/adhesion data/Furanone C30/0 (5).jpg
- Data Sheet 1/Effect of 9 TCMMs on the adhesion ability of XDRAB/adhesion data/Furanone C30/0 (6).jpg
- Data Sheet 1/Effect of 9 TCMMs on the adhesion ability of XDRAB/adhesion data/Furanone C30/0 (7).jpg
- Data Sheet 1/Effect of 9 TCMMs on the adhesion ability of XDRAB/adhesion data/Furanone C30/0 (8).jpg
- Data Sheet 1/Effect of 9 TCMMs on the adhesion ability of XDRAB/adhesion data/Furanone C30/0 (9).jpg
- Data Sheet 1/Effect of 9 TCMMs on the adhesion ability of XDRAB/adhesion data/Furanone C30/0.jpg
- Data Sheet 1/Effect of 9 TCMMs on the adhesion ability of XDRAB/adhesion data/Furanone C30/1.jpg
- Data Sheet 1/Effect of 9 TCMMs on the adhesion ability of XDRAB/adhesion data/Furanone C30/2.jpg
- Data Sheet 1/Effect of 9 TCMMs on the adhesion ability of XDRAB/adhesion data/Hordenine/
- Data Sheet 1/Effect of 9 TCMMs on the adhesion ability of XDRAB/adhesion data/Hordenine/0 (2).jpg
- Data Sheet 1/Effect of 9 TCMMs on the adhesion ability of XDRAB/adhesion data/Hordenine/0 (3).jpg
- Data Sheet 1/Effect of 9 TCMMs on the adhesion ability of XDRAB/adhesion data/Hordenine/0 (4).jpg
- Data Sheet 1/Effect of 9 TCMMs on the adhesion ability of XDRAB/adhesion data/Hordenine/0 (5).jpg
- Data Sheet 1/Effect of 9 TCMMs on the adhesion ability of XDRAB/adhesion data/Hordenine/0 (6).jpg
- Data Sheet 1/Effect of 9 TCMMs on the adhesion ability of XDRAB/adhesion data/Hordenine/0 (7).jpg
- Data Sheet 1/Effect of 9 TCMMs on the adhesion ability of XDRAB/adhesion data/Hordenine/0 (8).jpg
- Data Sheet 1/Effect of 9 TCMMs on the adhesion ability of XDRAB/adhesion data/Hordenine/0 (9).jpg
- Data Sheet 1/Effect of 9 TCMMs on the adhesion ability of XDRAB/adhesion data/Hordenine/0.jpg
- Data Sheet 1/Effect of 9 TCMMs on the adhesion ability of XDRAB/adhesion data/Hordenine/10.jpg
- Data Sheet 1/Effect of 9 TCMMs on the adhesion ability of XDRAB/adhesion data/Hordenine/13.jpg
- Data Sheet 1/Effect of 9 TCMMs on the adhesion ability of XDRAB/adhesion data/Hordenine/9.jpg
- Data Sheet 1/Effect of 9 TCMMs on the adhesion ability of XDRAB/adhesion data/Kaempferol/
- Data Sheet 1/Effect of 9 TCMMs on the adhesion ability of XDRAB/adhesion data/Kaempferol/0 (2).jpg
- Data Sheet 1/Effect of 9 TCMMs on the adhesion ability of XDRAB/adhesion data/Kaempferol/0 (3).jpg
- Data Sheet 1/Effect of 9 TCMMs on the adhesion ability of XDRAB/adhesion data/Kaempferol/0 (4).jpg
- Data Sheet 1/Effect of 9 TCMMs on the adhesion ability of XDRAB/adhesion data/Kaempferol/0 (5).jpg
- Data Sheet 1/Effect of 9 TCMMs on the adhesion ability of XDRAB/adhesion data/Kaempferol/0 (6).jpg
- Data Sheet 1/Effect of 9 TCMMs on the adhesion ability of XDRAB/adhesion data/Kaempferol/0 (7).jpg
- Data Sheet 1/Effect of 9 TCMMs on the adhesion ability of XDRAB/adhesion data/Kaempferol/0 (8).jpg
- Data Sheet 1/Effect of 9 TCMMs on the adhesion ability of XDRAB/adhesion data/Kaempferol/0 (9).jpg
- Data Sheet 1/Effect of 9 TCMMs on the adhesion ability of XDRAB/adhesion data/Kaempferol/0.jpg
- Data Sheet 1/Effect of 9 TCMMs on the adhesion ability of XDRAB/adhesion data/Kaempferol/1 (2).jpg
- Data Sheet 1/Effect of 9 TCMMs on the adhesion ability of XDRAB/adhesion data/Kaempferol/1.jpg
- Data Sheet 1/Effect of 9 TCMMs on the adhesion ability of XDRAB/adhesion data/Kaempferol/2.jpg
- Data Sheet 1/Effect of 9 TCMMs on the adhesion ability of XDRAB/adhesion data/Matrine/
- Data Sheet 1/Effect of 9 TCMMs on the adhesion ability of XDRAB/adhesion data/Matrine/0 (2).jpg
- Data Sheet 1/Effect of 9 TCMMs on the adhesion ability of XDRAB/adhesion data/Matrine/0 (3).jpg
- Data Sheet 1/Effect of 9 TCMMs on the adhesion ability of XDRAB/adhesion data/Matrine/0 (4).jpg
- Data Sheet 1/Effect of 9 TCMMs on the adhesion ability of XDRAB/adhesion data/Matrine/0.jpg
- Data Sheet 1/Effect of 9 TCMMs on the adhesion ability of XDRAB/adhesion data/Matrine/1 (2).jpg
- Data Sheet 1/Effect of 9 TCMMs on the adhesion ability of XDRAB/adhesion data/Matrine/1 (3).jpg
- Data Sheet 1/Effect of 9 TCMMs on the adhesion ability of XDRAB/adhesion data/Matrine/1.jpg
- Data Sheet 1/Effect of 9 TCMMs on the adhesion ability of XDRAB/adhesion data/Matrine/2 (2).jpg
- Data Sheet 1/Effect of 9 TCMMs on the adhesion ability of XDRAB/adhesion data/Matrine/2 (3).jpg
- Data Sheet 1/Effect of 9 TCMMs on the adhesion ability of XDRAB/adhesion data/Matrine/2.jpg
- Data Sheet 1/Effect of 9 TCMMs on the adhesion ability of XDRAB/adhesion data/Matrine/3.jpg
- Data Sheet 1/Effect of 9 TCMMs on the adhesion ability of XDRAB/adhesion data/Matrine/4.jpg
- Data Sheet 1/Effect of 9 TCMMs on the adhesion ability of XDRAB/adhesion data/Myricetin/
- Data Sheet 1/Effect of 9 TCMMs on the adhesion ability of XDRAB/adhesion data/Myricetin/0 (2).jpg
- Data Sheet 1/Effect of 9 TCMMs on the adhesion ability of XDRAB/adhesion data/Myricetin/0 (3).jpg
- Data Sheet 1/Effect of 9 TCMMs on the adhesion ability of XDRAB/adhesion data/Myricetin/0 (4).jpg
- Data Sheet 1/Effect of 9 TCMMs on the adhesion ability of XDRAB/adhesion data/Myricetin/0 (5).jpg
- Data Sheet 1/Effect of 9 TCMMs on the adhesion ability of XDRAB/adhesion data/Myricetin/0 (6).jpg
- Data Sheet 1/Effect of 9 TCMMs on the adhesion ability of XDRAB/adhesion data/Myricetin/0 (7).jpg
- Data Sheet 1/Effect of 9 TCMMs on the adhesion ability of XDRAB/adhesion data/Myricetin/0 (8).jpg
- Data Sheet 1/Effect of 9 TCMMs on the adhesion ability of XDRAB/adhesion data/Myricetin/0 (9).jpg
- Data Sheet 1/Effect of 9 TCMMs on the adhesion ability of XDRAB/adhesion data/Myricetin/0.jpg
- Data Sheet 1/Effect of 9 TCMMs on the adhesion ability of XDRAB/adhesion data/Myricetin/1.jpg
- Data Sheet 1/Effect of 9 TCMMs on the adhesion ability of XDRAB/adhesion data/Myricetin/3.jpg
- Data Sheet 1/Effect of 9 TCMMs on the adhesion ability of XDRAB/adhesion data/Myricetin/5.jpg
- Data Sheet 1/Effect of 9 TCMMs on the adhesion ability of XDRAB/adhesion data/Vanillin/
- Data Sheet 1/Effect of 9 TCMMs on the adhesion ability of XDRAB/adhesion data/Vanillin/1 (2).jpg
- Data Sheet 1/Effect of 9 TCMMs on the adhesion ability of XDRAB/adhesion data/Vanillin/1.jpg
- Data Sheet 1/Effect of 9 TCMMs on the adhesion ability of XDRAB/adhesion data/Vanillin/10.jpg
- Data Sheet 1/Effect of 9 TCMMs on the adhesion ability of XDRAB/adhesion data/Vanillin/18.jpg
- Data Sheet 1/Effect of 9 TCMMs on the adhesion ability of XDRAB/adhesion data/Vanillin/19.jpg
- Data Sheet 1/Effect of 9 TCMMs on the adhesion ability of XDRAB/adhesion data/Vanillin/2 (2).jpg
- Data Sheet 1/Effect of 9 TCMMs on the adhesion ability of XDRAB/adhesion data/Vanillin/2.jpg
- Data Sheet 1/Effect of 9 TCMMs on the adhesion ability of XDRAB/adhesion data/Vanillin/3.jpg
- Data Sheet 1/Effect of 9 TCMMs on the adhesion ability of XDRAB/adhesion data/Vanillin/5 (2).jpg
- Data Sheet 1/Effect of 9 TCMMs on the adhesion ability of XDRAB/adhesion data/Vanillin/5.jpg
- Data Sheet 1/Effect of 9 TCMMs on the adhesion ability of XDRAB/adhesion data/Vanillin/6.jpg
- Data Sheet 1/Effect of 9 TCMMs on the adhesion ability of XDRAB/adhesion data/Vanillin/8.jpg
- Data Sheet 1/Effect of 9 TCMMs on the adhesion ability of XDRAB/Effect of 9 TCMMs on the adhesion ability of XDRAB.xlsx
- Data Sheet 1/Effect of 9 TCMMs on the biofilm formation ability of XDRAB/
- Data Sheet 1/Effect of 9 TCMMs on the biofilm formation ability of XDRAB/Biofilm formation ability of 12 XDRAB.xlsx
- Data Sheet 1/Effect of 9 TCMMs on the biofilm formation ability of XDRAB/Effect of 9 TCMMs on the biofilm formation ability of XDRAB.xlsx
- Data Sheet 1/Effect of 9 TCMMs on the virulence factor-related gene expression of XDRAB/
- Data Sheet 1/Effect of 9 TCMMs on the virulence factor-related gene expression of XDRAB/Effect of 9 TCMMs on the virulence factor-related gene expression of XDRAB.xlsx
- Data Sheet 1/Effect of 9 TCMMs on the virulence factor-related gene expression of XDRAB/RT-qPCR data.xlsx
- Data Sheet 1/growth curve of TCMMs to XDRAB/
- Data Sheet 1/growth curve of TCMMs to XDRAB/12h.xlsx
- Data Sheet 1/growth curve of TCMMs to XDRAB/18h.xlsx
- Data Sheet 1/growth curve of TCMMs to XDRAB/24h.xlsx
- Data Sheet 1/growth curve of TCMMs to XDRAB/6h.xlsx
- Data Sheet 1/MIC/
- Data Sheet 1/MIC/MIC of 34 TCMMs to CV026.xlsx
- Data Sheet 1/MIC/MIC of TCMMs to XDRAB.xlsx
- Data Sheet 1/MIC/MICs of 16 antibacterial agents against 12 clinical isolates of A. baumannii.xlsx
