# Supplementary material for: Effect of traditional Chinese medicine monomers interfering with quorum-sensing on virulence factors of extensively drug-resistant Acinetobacter baumannii
Source: Front Pharmacol. 2023 Mar 30;14:1135180. doi: 10.3389/fphar.2023.1135180 (PMC10097947; doi:10.3389/fphar.2023.1135180)
Supplement: Supplementary file 1 [file DataSheet1.zip › Data Sheet 1/Effect of 21TCMMs on QS activity of CV026/Effect of 21TCMMs on the violacein production of CV026.xlsx]

## Sheet: Sheet1
Myricetin（μg/ml）	128(1/2MIC)	64	32	16		Vanillin（μg/ml）	512(1/2MIC)	256	128	64		control
	0.114	0.188	0.197	0.229			0.05	0.142	0.168	0.293		0.325
	0.105	0.15	0.189	0.216			0.051	0.139	0.177	0.294		0.305
	0.086	0.143	0.192	0.213			0.059	0.142	0.176			0.294
	0.089	0.22	0.236	0.253			0.0533333	0.141	0.173667	0.2935		0.318
	0.0985	0.17525	0.2035	0.22775								0.319
						Matrine（μg/ml）	512(1/2MIC)	256	128	64		0.314
Cinnamic acid（μg/ml）	512(1/2MIC)	256	128	64			0.14	0.23	0.279	0.289		0.333
	0.078	0.153	0.196	0.332			0.091	0.172	0.257	0.322		0.273
	0.055	0.121	0.214	0.282			0.091	0.166	0.24			0.292
	0.052	0.117	0.199	0.267			0.129	0.216	0.275			0.369
	0.082	0.155	0.204				0.11275	0.196	0.26275	0.3055		0.364
	0.078	0.157	0.202									0.356
	0.069	0.1406	0.203	0.293667		Hordenine（μg/ml）	512(1/2MIC)	256	128	64		0.379
							0.117	0.181	0.23	0.312		0.384
Kaempferol（μg/ml）	256(1/2MIC)	128	64	32			0.127	0.219	0.265	0.3105		0.378
	0.15	0.236	0.291	0.257			0.122	0.219	0.289	0.329		0.397
	0.145	0.204	0.228	0.262			0.122	0.206333	0.261333	0.317167		0.285
	0.155	0.218	0.237	0.252								0.269
	0.15	0.219333	0.252	0.257		Caffeic acid（μg/ml）	512(1/2MIC)	256	128	64		0.384
							0.118	0.153	0.199	0.237		0.316
							0.133	0.141	0.199	0.241		0.317
4-Terpineol（μg/ml）	256(1/2MIC)	128	64	32			0.137	0.157	0.189	0.269		0.302
	0.05	0.151	0.166	0.318			0.159		0.216			0.29
	0.05	0.123	0.156	0.257			0.165		0.193			0.278
	0.05	0.091	0.176	0.28			0.1424	0.150333	0.1992	0.249		0.363
			0.17	0.27								0.35
		0.121667	0.167	0.28125								0.416
												0.301
Coumarin（μg/ml）	256(1/2MIC)	128	64	32								0.281
	0.049	0.103	0.179	0.208		Furanone C30（μg/ml）	32(1/2MIC)	16	8	4		0.308
	0.049	0.098	0.179	0.222			0.079	0.224	0.279	0.295		0.295
	0.049	0.123	0.163	0.276			0.085	0.201	0.275	0.308		0.337
	0.049		0.164				0.082	0.2125	0.277	0.3015		0.327875
		0.108	0.173667	0.235333								0.0404
Resveratrol（μg/ml）	8(1/2MIC)	4	2	1		Phloretin（μg/ml）	64(1/2MIC)	32	16	8
	0.066	0.299	0.301	0.334			0.112	0.272	0.27	0.338
	0.063	0.286	0.322	0.326			0.132	0.256	0.276	0.292
	0.057		0.33	0.332				0.253	0.301	0.285
	0.062	0.2925	0.317667	0.316				0.287	0.295
Eugenol（μg/ml）	32(1/2MIC)	16	8	4		Magnolol（μg/ml）	32(1/2MIC)	16	8	4
	0.094	0.175	0.324	0.298			0.339	0.304	0.331	0.258
	0.089	0.157	0.291	0.305			0.321	0.348	0.329	0.37
	0.072	0.191		0.3
	0.085	0.174333	0.3075	0.301
						Ellagic acid（μg/ml）	128(1/2MIC)	64	32	16
Osthole（μg/ml）	64(1/2MIC)	32	16	8			0.216	0.256	0.276	0.285
	0.189	0.353	0.326	0.319			0.202	0.257	0.287	0.282
	0.181	0.381	0.327	0.278			0.217	0.265	0.273	0.28
	0.179	0.269	0.317				0.221	0.274
	0.179	0.264
		0.31675	0.323333	0.2985		Carvacrol（μg/ml）	16(1/2MIC)	8	4	2
							0.186	0.311	0.249	0.538
Naringenin（μg/ml）	64(1/2MIC)	32	16	8			0.124	0.215	0.296	0.491
	0.193	0.25	0.313	0.318			0.115	0.263
	0.201	0.24	0.282	0.328			0.141667	0.263	0.2725	0.5145
	0.147	0.202
	0.15	0.204
		0.224	0.2975	0.323		Berberine（μg/ml）	128(1/2MIC)	64	32	16
							0.227	0.295	0.284	0.307
Nootkatone（μg/ml）	64(1/2MIC)	32	16	8			0.144	0.206	0.275	0.391
	0.122	0.221	0.31	0.444			0.181	0.219	0.286	0.39
	0.093	0.183	0.452	0.488				0.24	0.281667	0.362667
	0.087	0.177	0.424	0.417
		0.193667	0.395333	0.449667		Parthenolide（μg/ml）	256(1/2MIC)	128	64	32
							0.296	0.311	0.333	0.289
Baicalein（μg/ml）	64(1/2MIC)	32	16	8			0.258	0.288	0.314	0.299
	0.233	0.273	0.272	0.275			0.184	0.245	0.273	0.333
		0.264	0.24	0.251					0.275
		0.276	0.249						0.293
		0.271	0.253667	0.263				0.281333	0.2976	0.307
