# Supplementary material for: Effect of traditional Chinese medicine monomers interfering with quorum-sensing on virulence factors of extensively drug-resistant Acinetobacter baumannii
Source: Front Pharmacol. 2023 Mar 30;14:1135180. doi: 10.3389/fphar.2023.1135180 (PMC10097947; doi:10.3389/fphar.2023.1135180)
Supplement: Supplementary file 1 [file DataSheet1.zip › Data Sheet 1/Effect of 9 TCMMs on the adhesion ability of XDRAB/Effect of 9 TCMMs on the adhesion ability of XDRAB.xlsx]

## Sheet: Sheet1
TCMMs	1/8MIC		TCMMs	1/8MIC		control
Matrine	2	4.3	Kaempferol	0	4	984	6.99
	3	4.48		1	4	912	6.96
	4	4.6		1	4	1012	7.01
	1	4		2	4.3	969.33	0.02
	0	4		0	4	51.59
	0	4		0	4	6.99
	2	4.3		0	4	6.99±0.02
	2	4.3		0	4
	1	4		0	4
	1	4		0	4
	0	4		0	4
	0	4		0	4
	1.33			0.33
	4.12	0.22		3.52	0.09
Vanillin	2	4.3	Coumarin	1	4
	3	4.48		4	4.6
	5	4.7		5	4.7
	6	4.78		24	5.38
	10	5		11	5.04
	8	4.9		20	5.3
	19	5.28		76	5.88
	18	5.26		10	5
	1	4		5	4
	1	4		24	5.38
	2	4.3		16	5.2
	5	4.7		6	4.78
	6.82			17.82
	4.83	0.46		5.25	0.58
Hordenine	9	4.95	Caffeic acid	1	4
	10	5		9	4.95
	13	5.11		2	4.3
	0	4		0	4
	0	4		0	4
	0	4		0	4
	0	4		0	4
	0	4		0	4
	0	4		0	4
	0	4		0	4
	0	4		0	4
	0	4		0	4
	2.67			1
	4.43	0.46		4	0.28
Cinnamic acid	0	4	Myricetin	5	4.7
	1	4		0	4
	1	4		0	4
	0	4		3	4.48
	0	4		1	4
	0	4		0	4
	0	4		0	4
	0	4		0	4
	0	4		0	4
	0	4		0	4
	0	4		0	4
	0	4		0	4
	0.17			0.75
	3.23	0		3.88	0.23
4-Terpineol	0	4	Furanone C30	0	4
	0	4		0	4
	1	4		0	4
	0	4		0	4
	0	4		0	4
	0	4		0	4
	0	4		0	4
	0	4		0	4
	0	4		0	4
	1	4		0	4
	0	4		1	4
	4	4.6		2	4
	0.5			0.25	4
	3.7	0.17		3.4	0
