# Supplementary material for: Effect of traditional Chinese medicine monomers interfering with quorum-sensing on virulence factors of extensively drug-resistant Acinetobacter baumannii
Source: Front Pharmacol. 2023 Mar 30;14:1135180. doi: 10.3389/fphar.2023.1135180 (PMC10097947; doi:10.3389/fphar.2023.1135180)
Supplement: Supplementary file 1 [file DataSheet1.zip › Data Sheet 1/Effect of 9 TCMMs on the biofilm formation ability of XDRAB/Biofilm formation ability of 12 XDRAB.xlsx]

## Sheet: Sheet1
ab2	ab3	ab4	ab9	ab1	ab5	ab6	ab10	ab7	ab8	ab11	AB12	dh5a		mean value	std
0.832	0.802	0.781	0.764	0.424	0.566	0.571	0.585	0.398	0.368	0.407	0.41	0.199	ab2	0.895	0.0746347
0.753	0.869	0.913	0.74	0.413	0.441	0.526	0.468	0.36	0.359	0.344	0.379	0.188	ab3	0.874529	0.0703261
0.828	0.873	0.945	0.719	0.406	0.482	0.453	0.596	0.351	0.379	0.411	0.371	0.256	ab4	0.9021	0.0754658
0.973	0.878	0.95	0.704	0.504	0.483	0.479	0.594	0.534	0.4	0.401	0.398	0.198	ab9	0.750909	0.0724386
0.967	0.829	0.832	0.693	0.497	0.483	0.413	0.489	0.376	0.334	0.387	0.327	0.254	ab1	0.471357	0.053632
0.846	0.941	0.974	0.757	0.501	0.448	0.459	0.513	0.338	0.477	0.388	0.449	0.191	ab5	0.481882	0.0690234
0.898	0.786	0.96	0.927	0.496	0.414	0.392	0.534	0.384	0.36	0.392	0.428	0.212	ab6	0.493632	0.0560517
1.017	0.871	0.897	0.706	0.398	0.404	0.415	0.652	0.346	0.365	0.421	0.35	0.189	ab10	0.545154	0.0479272
1.003	0.791	0.856	0.854	0.499	0.483	0.473	0.551	0.387	0.329	0.342	0.358	0.171	ab7	0.38725	0.0620259
0.969	1.067	0.913	0.678	0.457	0.626	0.574	0.678	0.342	0.542	0.409	0.447	0.216	ab8	0.402286	0.0257498
0.874	0.921		0.718	0.535	0.514	0.476	0.464	0.419	0.383	0.395	0.382	0.246	ab11	0.390636	0.0770079
0.789	0.834			0.45	0.428	0.416	0.479	0.412	0.346		0.391	0.272	ab12	0.391	0.0710772
0.894	0.936			0.548	0.428	0.437	0.484		0.41		0.457	0.187	N=12	0.58215	0.210897
1.003	0.844			0.471	0.426	0.642			0.58		0.345	0.246	DH5a	0.22369	0.0341343
0.874	0.81				0.626	0.54					0.326	0.298
0.931	0.925				0.514	0.445					0.362	0.21
0.869	0.89				0.426	0.607					0.341	0.224
0.99						0.493					0.305	0.215
0.88						0.568					0.494	0.184
0.776											0.5	0.195
0.878												0.244
0.945												0.181
0.851												0.271
0.823												0.217
0.912												0.216
												0.272
												0.274
												0.246
												0.215
0.895	0.874529	0.9021	0.750909	0.471357	0.481882	0.493632	0.545154	0.38725	0.402286	0.390636	0.391	0.22369
