# Supplementary material for: Effect of traditional Chinese medicine monomers interfering with quorum-sensing on virulence factors of extensively drug-resistant Acinetobacter baumannii
Source: Front Pharmacol. 2023 Mar 30;14:1135180. doi: 10.3389/fphar.2023.1135180 (PMC10097947; doi:10.3389/fphar.2023.1135180)
Supplement: Supplementary file 1 [file DataSheet1.zip › Data Sheet 1/Effect of 9 TCMMs on the biofilm formation ability of XDRAB/Effect of 9 TCMMs on the biofilm formation ability of XDRAB.xlsx]

## Sheet: Sheet1
Hordenine/μg/ml	ab2	ab3	ab4	ab9	ab1	ab5	ab6	ab10	ab7	ab8	ab11	ab12
	128	128	128	128	128	128	128	128	128	128	128	128
	0.421	0.427	0.5	0.408	0.272	0.382	0.245	0.356	0.293	0.294	0.364	0.267
	0.423	0.452	0.505	0.541	0.237	0.343	0.356	0.452	0.278	0.318	0.274	0.34
	0.417	0.461	0.468	0.41	0.255	0.358	0.217	0.438	0.234	0.375	0.258	0.302
	0.487	0.53	0.363	0.46	0.238	0.336	0.276	0.356	0.281	0.298	0.298	0.35
	0.49	0.566		0.437	0.259	0.303	0.335	0.335	0.274		0.247	0.245
				0.409	0.432		0.376		0.255			0.251
mean value	0.4476	0.4872	0.459	0.444167	0.282167	0.3444	0.300833	0.3874	0.269167	0.32125	0.2882	0.2925	0.360324
Coumarin/μg/ml	ab2	ab3	ab4	ab9	ab1	ab5	ab6	ab10	ab7	ab8	ab11	ab12
	32	32	32	32	32	32	32	32	32	32	32	32
	0.377	0.467	0.443	0.397	0.336	0.516	0.316	0.294	0.257	0.332	0.405	0.455
	0.266	0.521	0.398	0.475	0.334	0.537	0.483	0.349	0.314	0.371	0.378	0.364
	0.395	0.468	0.361	0.516	0.318	0.403	0.252	0.394	0.267	0.266	0.25	0.373
	0.492		0.397		0.38	0.478	0.245	0.343	0.238	0.352	0.296	0.394
	0.497		0.543		0.285	0.459	0.309		0.302	0.36		0.405
							0.287		0.278	0.378
mean value	0.4054	0.485333	0.4284	0.462667	0.3306	0.4786	0.315333	0.345	0.276	0.343167	0.33225	0.3982	0.383412
Kaempferol/μg/ml	ab2	ab3	ab4	ab9	ab1	ab5	ab6	ab10	ab7	ab8	ab11	ab12
	64	64	64	64	64	64	64	64	64	64	64	64
	0.446	0.548	0.465	0.371	0.296	0.552	0.292	0.162	0.272	0.253	0.199	0.239
	0.481	0.525	0.464	0.323	0.247	0.325	0.247	0.258	0.314	0.268	0.259	0.283
		0.5	0.351	0.298	0.271	0.324	0.292	0.217	0.247	0.245	0.279	0.252
			0.449	0.38	0.227	0.357	0.356	0.19	0.211	0.23	0.258	0.262
			0.545	0.392	0.216	0.28	0.246	0.192	0.238	0.236	0.275	0.278
				0.446	0.257	0.519	0.254	0.199	0.251	0.291	0.395	0.348
mean value	0.4635	0.524333	0.4548	0.368333	0.252333	0.392833	0.281167	0.203	0.2555	0.253833	0.2775	0.277	0.333678
Matrine/μg/ml	ab2	ab3	ab4	ab9	ab1	ab5	ab6	ab10	ab7	ab8	ab11	ab12
	256	256	256	256	256	256	256	256	256	256	256	256
	0.578	0.538	0.36	0.606	0.23	0.501	0.456	0.324	0.324	0.252	0.323
	0.462	0.521	0.384	0.389	0.275	0.412	0.502	0.289	0.289	0.216	0.336	0.297
	0.423	0.566	0.363	0.43	0.236	0.511	0.45	0.227	0.227	0.207	0.226	0.358
	0.667	0.502	0.442	0.55	0.238	0.475	0.353	0.468	0.383	0.228	0.297	0.292
	0.52	0.535		0.249	0.241		0.337	0.383		0.22	0.295	0.257
				0.339			0.437	0.478		0.302	0.446	0.271
mean value	0.53	0.5324	0.38725	0.427167	0.244	0.47475	0.4225	0.3615	0.30575	0.2375	0.3205	0.295	0.378193
4-Terpineol/μg/ml	ab2	ab3	ab4	ab9	ab1	ab5	ab6	ab10	ab7	ab8	ab11	ab12
	64	64	64	64	64	64	64	64	64	64	64	64
	0.475	0.465	0.461	0.408	0.194	0.278	0.228	0.194	0.278	0.203	0.285	0.258
	0.368	0.511	0.419	0.322	0.189	0.288	0.233	0.187	0.291	0.174	0.22	0.207
	0.372	0.467		0.356	0.199	0.239	0.26	0.234	0.228	0.215	0.245	0.235
	0.355	0.47		0.408	0.191	0.202	0.267	0.244	0.254	0.187	0.268	0.269
	0.546			0.501	0.243	0.207	0.266	0.195	0.303	0.262	0.301	0.207
					0.309	0.258	0.283	0.272				0.322
mean value	0.4232	0.47825	0.44	0.399	0.220833	0.245333	0.256167	0.221	0.2708	0.2082	0.2638	0.249667	0.306354
Caffeic acid/μg/ml	ab2	ab3	ab4	ab9	ab1	ab5	ab6	ab10	ab7	ab8	ab11	ab12
	256	256	256	256	256	256	256	256	256	256	256	256
	0.574	0.504	0.369	0.54	0.252	0.579	0.477	0.238	0.391	0.246	0.317	0.293
	0.52	0.417	0.448	0.514	0.268	0.628	0.55	0.272	0.453	0.282	0.318	0.359
	0.552	0.523	0.436	0.287	0.231	0.607	0.423	0.296	0.387	0.239	0.294	0.284
	0.515	0.352	0.402	0.319	0.242	0.579	0.437	0.246		0.226	0.285	0.387
	0.547	0.356	0.392	0.327	0.161		0.395	0.19		0.198	0.299	0.321
	0.577	0.354	0.49	0.393	0.225		0.48	0.31		0.301	0.389	0.327
		0.662		0.584			0.391
		0.57		0.506			0.354
		0.579		0.431			0.436
		0.551		0.431			0.397
				0.414
				0.527
mean value	0.5475	0.4868	0.422833	0.439417	0.229833	0.59825	0.434	0.258667	0.410333	0.248667	0.317	0.3285	0.393483
Vanillin/μg/ml	ab2	ab3	ab4	ab9	ab1	ab5	ab6	ab10	ab7	ab8	ab11	ab12
	256	256	256	256	256	256	256	256	256	256	256	256
	0.383	0.541	0.52	0.561	0.298	0.497	0.38	0.423	0.259	0.491	0.385	0.263
	0.555	0.572	0.608	0.455	0.339	0.524	0.31	0.414	0.282	0.326	0.367	0.279
	0.504	0.557	0.666	0.449	0.338	0.43	0.333	0.336	0.299	0.376	0.378	0.242
	0.409	0.497	0.675	0.518	0.334	0.375	0.375	0.323	0.248	0.431	0.358	0.308
	0.472	0.524			0.577		0.454	0.314	0.319	0.367	0.327	0.34
	0.463	0.375			0.507		0.455	0.458			0.498
mean value	0.464333	0.511	0.61725	0.49575	0.398833	0.4565	0.3845	0.378	0.2814	0.3982	0.3855	0.2864	0.421472
Myricetin/μg/ml	ab2	ab3	ab4	ab9	ab1	ab5	ab6	ab10	ab7	ab8	ab11	ab12
	32	32	32	32	32	32	32	32	32	32	32	32
	0.662	0.741	0.71	0.703	0.555	0.566	0.423	0.448	0.353	0.341	0.499	0.377
	0.617	0.619	0.744	0.624	0.455	0.591	0.391	0.447	0.365	0.402	0.464	0.295
	0.569		0.642				0.4	0.474	0.304	0.309	0.518	0.345
			0.701				0.378		0.326	0.359		0.279
							0.414		0.378	0.38		0.303
							0.418
mean value	0.616	0.68	0.69925	0.6635	0.505	0.5785	0.404	0.456333	0.3452	0.3582	0.493667	0.3198	0.509954
Cinnamic acid/μg/ml	ab2	ab3	ab4	ab9	ab1	ab5	ab6	ab10	ab7	ab8	ab11	ab12
	256	256	256	256	256	256	256	256	256	256	256	256
	0.647	0.764	0.629	0.597	0.405	0.608	0.405	0.415	0.368	0.449	0.476	0.4
	0.648	0.683	0.635	0.556	0.365	0.521	0.383	0.39	0.302	0.474	0.439	0.541
	0.618	0.652	0.507	0.602	0.365	0.639	0.328	0.356	0.318	0.487		0.5
	0.674	0.795	0.601	0.546	0.4	0.642	0.472	0.341	0.383			0.607
	0.597	0.711			0.505	0.648	0.375	0.394	0.393			0.507
	0.484				0.424	0.488	0.4					0.683
	0.534
	0.503
mean value	0.588125	0.721	0.593	0.57525	0.410667	0.591	0.393833	0.3792	0.3528	0.47	0.4575	0.539667	0.506003
Furanone C30/μg/ml	ab2	ab3	ab4	ab9	ab1	ab5	ab6	ab10	ab7	ab8	ab11	ab12
	4	4	4	4	4	4	4	4	4	4	4	4
	0.474	0.546	0.728	0.571	0.331	0.484	0.436	0.531	0.439	0.314	0.477	0.288
	0.468	0.539	0.783	0.421	0.368	0.472	0.372	0.398	0.436	0.348	0.358	0.374
	0.529	0.557		0.413	0.267	0.379	0.353	0.473	0.472	0.232	0.367	0.247
	0.518	0.595		0.578	0.376	0.485	0.317	0.403	0.467	0.303	0.343	0.297
				0.579	0.376		0.228	0.657	0.49	0.288	0.343	0.294
	0.671	0.586						0.623	0.487	0.3	0.451
mean value	0.532	0.5646	0.7555	0.5124	0.3436	0.455	0.3412	0.5142	0.4652	0.2975	0.3898	0.3	0.455917
