# Supplementary material for: Effect of traditional Chinese medicine monomers interfering with quorum-sensing on virulence factors of extensively drug-resistant Acinetobacter baumannii
Source: Front Pharmacol. 2023 Mar 30;14:1135180. doi: 10.3389/fphar.2023.1135180 (PMC10097947; doi:10.3389/fphar.2023.1135180)
Supplement: Supplementary file 1 [file DataSheet1.zip › Data Sheet 1/Effect of 9 TCMMs on the virulence factor-related gene expression of XDRAB/Effect of 9 TCMMs on the virulence factor-related gene expression of XDRAB.xlsx]

## Sheet: Sheet1
Target	Relative Quantity	Relative Quantity SEM		Target	Expression	Relative Quantity SEM
abaI	1	0.0413894		abaR	1	0.02369
csuE	1	0.037945		pgaA	1	0.01238
bap	1	0.01847
		Relative Quantity				Relative Quantity
abaI	Caffeic acid（1/8MIC）	0.108633		abaR	Caffeic acid（1/8MIC）	0.096142
		0.247743				0.262914
		0.214572				0.252989
		0.1903	0.0727			0.204	0.0936
cusE	Caffeic acid（1/8MIC）	0.0714321		bap	Caffeic acid（1/8MIC）	0.347141
		0.114101				0.414854
		0.107419				0.358586
		0.0977	0.023			0.3735	0.0362
pgaA	Caffeic acid（1/8MIC）	0.0341383
		0.0642823
		0.191994
		0.0968	0.0838
abaI	Vanillin(1/8MIC)	0.342538		abaR	Vanillin(1/8MIC)	0.218666
		0.236476				0.224556
		0.222049				0.258476
		0.267	0.0658			0.2339	0.0215
cusE	Vanillin(1/8MIC)	0.13235		bap	Vanillin(1/8MIC)	0.537552
		0.0860118				0.460711
		0.0838376				0.410544
		0.1007	0.0274			0.4696	0.064
pgaA	Vanillin(1/8MIC)	0.100968
		0.0597291
		0.0588231
		0.0732	0.0241
abaI	Cinnamic acid(1/8MIC)	0.208872		abaR	Cinnamic acid(1/8MIC)	0.158357
		0.158377				0.208095
		0.137475				0.213524
		0.1682	0.0367			0.1933	0.0304
csuE	Cinnamic acid(1/8MIC)	0.0996244		bap	Cinnamic acid(1/8MIC)	0.427756
		0.135825				0.438615
		0.140159				0.569718
		0.1252	0.0223			0.4787	0.079
pgaA	Cinnamic acid(1/8MIC)	0.0762015
		0.0490487
		0.0500732
		0.0584	0.0154
abaI	Matrine(1/8MIC)	0.33402		abaR	Matrine(1/8MIC)	0.25815
		0.378896				0.415004
		0.304305				0.264992
		0.3391	0.0376			0.3127	0.0887
csuE	Matrine(1/8MIC)	0.137938		bap	Matrine(1/8MIC)	0.728702
		0.103716				0.575185
		0.0820401				0.573314
		0.1079	0.0282			0.6257	0.0892
pgaA	Matrine(1/8MIC)	0.133466
		0.151202
		0.0958224
		0.1268	0.0283
abaI	Hordenine(1/8MIC)	0.236314		abaR	Hordenine(1/8MIC)	0.263375
		0.22617				0.343599
		0.38667				0.618481
		0.2831	0.0899			0.4085	0.1862
csuE	Hordenine(1/8MIC)	0.0600459		bap	Hordenine(1/8MIC)	0.234741
		0.119308				0.467371
		0.121707				0.357838
		0.1004	0.0349			0.3533	0.1164
pgaA	Hordenine(1/8MIC)	0.0413893
		0.0422461
		0.245441
		0.1097	0.1176
abaI	Myricetin(1/8MIC)	0.210849		abaR	Myricetin(1/8MIC)	0.301169
		0.256229				0.268848
		0.288174				0.338797
		0.2518	0.0389			0.3029	0.035
csuE	Myricetin(1/8MIC)	0.111282		bap	Myricetin(1/8MIC)	0.317821
		0.153474				0.3123
		0.241182				0.306755
		0.1686	0.0663			0.3123	0.0055
pgaA	Myricetin(1/8MIC)	0.0638758
		0.0438366
		0.190242
		0.0993	0.0794
abaI	Coumarin(1/8MIC)	0.645172		abaR	Coumarin(1/8MIC)	0.429333
		0.492278				0.425797
		0.370834				0.303651
		0.5028	0.1375			0.3863	0.0716
csuE	Coumarin(1/8MIC)	0.172985		bap	Coumarin(1/8MIC)	1.18024	0.0976053
		0.1929				1.10993
		0.212728				1.30323
		0.1929	0.0199			1.1978	0.0978
pgaA	Coumarin(1/8MIC)	0.109003
		0.12106
		0.13749
		0.1225	0.0143
abaI	Kaempferol(1/8MIC)	0.114628		abaR	Kaempferol(1/8MIC)	0.37735
		0.173045				0.31947
		0.125677				0.169565
		0.1378	0.031			0.2888	0.1072
csuE	Kaempferol(1/8MIC)	0.293307		bap	Kaempferol(1/8MIC)	0.556511
		0.222399				0.636804
		0.114005				0.458647
		0.2099	0.0903			0.5507	0.0892
pgaA	Kaempferol(1/8MIC)	0.0733495
		0.0840158
		0.104128
		0.0872	0.0156
abaI	4-Terpineol(1/8MIC)	0.54978		abaR	4-Terpineol(1/8MIC)	0.328776
		0.291548				0.324942
		0.316283				0.314414
		0.3859	0.1425			0.3227	0.0074
csuE	4-Terpineol(1/8MIC)	0.149589		bap	4-Terpineol(1/8MIC)	0.599119
		0.171397				0.6093
		0.290199				0.619452
		0.2037	0.0757			0.6093	0.0102
pgaA	4-Terpineol(1/8MIC)	0.0838126
		0.168756
		0.19912
		0.1506	0.0598
