# Supplementary material for: Effect of traditional Chinese medicine monomers interfering with quorum-sensing on virulence factors of extensively drug-resistant Acinetobacter baumannii
Source: Front Pharmacol. 2023 Mar 30;14:1135180. doi: 10.3389/fphar.2023.1135180 (PMC10097947; doi:10.3389/fphar.2023.1135180)
Supplement: Supplementary file 1 [file DataSheet1.zip › Data Sheet 1/Effect of 9 TCMMs on the virulence factor-related gene expression of XDRAB/RT-qPCR data.xlsx]

## Sheet: 0
	Data Set	Target	Sample	Ctrl	Relative Quantity	Relative Quantity SD	Corrected Relative Quantity SD	Relative Quantity SEM	Corrected Relative Quantity SEM	Unscaled Expression	Unscaled Expression SD	Corrected Unscaled Expression SD	Unscaled Expression SEM	Corrected Unscaled Expression SEM	Expression	Expression SD	Corrected Expression SD	Expression SEM	Corrected Expression SEM	Wells	Mean Cq	Cq SD	Cq SEM
	1-SYBR	16S	AB2	*	1	0.00427042	0.00427042	0.00301964	0.00301964											2	9.19907	0.00616091	0.00435642
	1-SYBR	16S	Caffeic acid（1/8MIC）		0.951947	0.0111962	0.0111962	0.00791689	0.00791689											2	9.27012	0.016968	0.0119982
	1-SYBR	16S	Vanillin(1/8MIC)		0.475106	0.0116057	0.0116057	0.00820644	0.00820644											2	10.2727	0.0352415	0.0249195
	1-SYBR	abaI	AB2	*	1	0.00864745	0.00864745	0.00611467	0.00611467	1	0.00964442	0.00964442	0.00681963	0.00681963	1	0.00964442	0.00964442	0.00681963	0.00681963	2	28.9807	0.0124756	0.0088216
	1-SYBR	abaI	Caffeic acid（1/8MIC）		0.103412	0.00553774	0.00553774	0.00391577	0.00391577	0.108633	0.00595593	0.00595593	0.00421148	0.00421148	0.108633	0.00595593	0.00595593	0.00421148	0.00421148	2	32.2542	0.0772563	0.0546284
	1-SYBR	abaI	Vanillin(1/8MIC)		0.162742	0.00331171	0.00331171	0.00234173	0.00234173	0.342538	0.0108904	0.0108904	0.00770064	0.00770064	0.342538	0.0108904	0.0108904	0.00770064	0.00770064	2	31.6	0.0293581	0.0207593
	1-SYBR	abaR	AB2	*	1	0.0332275	0.0332275	0.0234954	0.0234954	1	0.0335008	0.0335008	0.0236886	0.0236886	1	0.0335008	0.0335008	0.0236886	0.0236886	2	26.2103	0.0479371	0.0338967
	1-SYBR	abaR	Caffeic acid（1/8MIC）		0.0915221	0.00107391	0.00107391	0.000759372	0.000759372	0.096142	0.00159727	0.00159727	0.00112944	0.00112944	0.096142	0.00159727	0.00159727	0.00112944	0.00112944	2	29.66	0.0169285	0.0119703
	1-SYBR	abaR	Vanillin(1/8MIC)		0.103889	0.00177165	0.00177165	0.00125275	0.00125275	0.218666	0.00651432	0.00651432	0.00460632	0.00460632	0.218666	0.00651432	0.00651432	0.00460632	0.00460632	2	29.4772	0.0246026	0.0173967
	1-SYBR	cusE	AB2	*	1	0.00650986	0.00650986	0.00460316	0.00460316	1	0.00778555	0.00778555	0.00550521	0.00550521	1	0.00778555	0.00778555	0.00550521	0.00550521	2	22.0936	0.00939174	0.00664096
	1-SYBR	cusE	Caffeic acid（1/8MIC）		0.0679995	0.00471449	0.00471449	0.00333364	0.00333364	0.0714321	0.00502322	0.00502322	0.00355195	0.00355195	0.0714321	0.00502322	0.00502322	0.00355195	0.00355195	2	25.972	0.100024	0.0707274
	1-SYBR	cusE	Vanillin(1/8MIC)		0.06288	0.00228356	0.00228356	0.00161472	0.00161472	0.13235	0.00579256	0.00579256	0.00409596	0.00409596	0.13235	0.00579256	0.00579256	0.00409596	0.00409596	2	26.0849	0.0523931	0.0370475
		16S	AB2	*	1	0.0528566	0.0528566	0.0373753	0.0373753											2	9.19363	0.076256	0.0539211
		16S	Hordenine(1/8MIC)		1.04235	0.00308563	0.00308563	0.00218187	0.00218187											2	9.13379	0.00427075	0.00301987
		16S	Coumarin(1/8MIC)		0.452322	0.0231753	0.0231753	0.0163874	0.0163874											2	10.3382	0.0739182	0.0522681
		16S	Myricetin(1/8MIC)		1.07172	0.0267222	0.0267222	0.0188954	0.0188954											2	9.09371	0.0359721	0.0254361
		abaI	AB2	*	1	0.0496306	0.0496306	0.0350941	0.0350941	1	0.0725053	0.0725053	0.051269	0.051269	1	0.0725053	0.0725053	0.051269	0.051269	2	29.1654	0.0716018	0.0506301
		abaI	Hordenine(1/8MIC)		0.246322	0.0129839	0.0129839	0.00918104	0.00918104	0.236314	0.012476	0.012476	0.00882187	0.00882187	0.236314	0.012476	0.012476	0.00882187	0.00882187	2	31.1868	0.0760462	0.0537728
		abaI	Matrine(1/8MIC)		0.169213	0.00800829	0.00800829	0.00566271	0.00566271	0.33402	0.0178189	0.0178189	0.0125999	0.0125999	0.33402	0.0178189	0.0178189	0.0125999	0.0125999	2	31.7285	0.0682778	0.0482797
		abaI	Coumarin(1/8MIC)		0.291826	0.0121105	0.0121105	0.00856342	0.00856342	0.645172	0.0425389	0.0425389	0.0300796	0.0300796	0.645172	0.0425389	0.0425389	0.0300796	0.0300796	2	30.9422	0.0598705	0.0423348
		abaI	Myricetin(1/8MIC)		0.225971	0.00864352	0.00864352	0.00611189	0.00611189	0.210849	0.00962732	0.00962732	0.00680754	0.00680754	0.210849	0.00962732	0.00962732	0.00680754	0.00680754	2	31.3112	0.055184	0.039021
		abaR	AB2	*	1	0.0364666	0.0364666	0.0257858	0.0257858	1	0.0642155	0.0642155	0.0454072	0.0454072	1	0.0642155	0.0642155	0.0454072	0.0454072	2	26.2137	0.0526102	0.037201
		abaR	Hordenine(1/8MIC)		0.27453	0.0100616	0.0100616	0.00711461	0.00711461	0.263375	0.00968418	0.00968418	0.00684775	0.00684775	0.263375	0.00968418	0.00968418	0.00684775	0.00684775	2	28.0786	0.052875	0.0373883
		abaR	Matrine(1/8MIC)		0.130778	0.00546572	0.00546572	0.00386485	0.00386485	0.25815	0.0125218	0.0125218	0.00885425	0.00885425	0.25815	0.0125218	0.0125218	0.00885425	0.00885425	2	29.1485	0.0602958	0.0426355
		abaR	Coumarin(1/8MIC)		0.194197	0.0147234	0.0147234	0.010411	0.010411	0.429333	0.0392865	0.0392865	0.0277798	0.0277798	0.429333	0.0392865	0.0392865	0.0277798	0.0277798	2	28.5781	0.109381	0.0773438
		abaR	Myricetin(1/8MIC)		0.322768	0.0121077	0.0121077	0.00856145	0.00856145	0.301169	0.0135655	0.0135655	0.00959228	0.00959228	0.301169	0.0135655	0.0135655	0.00959228	0.00959228	2	27.8451	0.0541186	0.0382676
		csuE	AB2	*	1	0.00926447	0.00926447	0.00655097	0.00655097	1	0.0536624	0.0536624	0.037945	0.037945	1	0.0536624	0.0536624	0.037945	0.037945	2	22.2522	0.0133658	0.00945105
		csuE	Hordenine(1/8MIC)		0.0625891	0.00188159	0.00188159	0.00133049	0.00133049	0.0600459	0.00181387	0.00181387	0.0012826	0.0012826	0.0600459	0.00181387	0.00181387	0.0012826	0.0012826	2	26.2502	0.0433712	0.0306681
		csuE	Matrine(1/8MIC)		0.0698791	0.000778315	0.000778315	0.000550352	0.000550352	0.137938	0.00372728	0.00372728	0.00263558	0.00263558	0.137938	0.00372728	0.00372728	0.00263558	0.00263558	2	26.0912	0.0160688	0.0113623
		csuE	Coumarin(1/8MIC)		0.0782452	0.00034303	0.00034303	0.000242559	0.000242559	0.172985	0.0088955	0.0088955	0.00629007	0.00629007	0.172985	0.0088955	0.0088955	0.00629007	0.00629007	2	25.9281	0.00632483	0.00447233
		csuE	Myricetin(1/8MIC)		0.119263	0.00142921	0.00142921	0.0010106	0.0010106	0.111282	0.00307854	0.00307854	0.00217686	0.00217686	0.111282	0.00307854	0.00307854	0.00217686	0.00217686	2	25.32	0.0172888	0.012225
		16S	AB2	*	1	0.0883015	0.0883015	0.0624386	0.0624386											2	9.08323	0.127392	0.0900799
		16S	Hordenine(1/8MIC)		1.10095	0.0325648	0.0325648	0.0230268	0.0230268											2	8.94448	0.0426733	0.0301746
		16S	Matrine(1/8MIC)		0.529087	0.00421702	0.00421702	0.00298189	0.00298189											2	10.0016	0.0114988	0.0081309
		16S	Coumarin(1/8MIC)		0.458859	0.0280751	0.0280751	0.0198521	0.0198521											2	10.2071	0.0882708	0.0624169
		16S	Myricetin(1/8MIC)		1.22316	0.00746058	0.00746058	0.00527543	0.00527543											2	8.79261	0.00879963	0.00622228
		bap	AB2	*	1	0.0716091	0.0716091	0.0506353	0.0506353	1	0.113688	0.113688	0.0803898	0.0803898	1	0.113688	0.113688	0.0803898	0.0803898	2	20.6785	0.10331	0.0730513
		bap	Hordenine(1/8MIC)		0.258438	0.00633618	0.00633618	0.00448036	0.00448036	0.234741	0.00901846	0.00901846	0.00637702	0.00637702	0.234741	0.00901846	0.00901846	0.00637702	0.00637702	2	22.6306	0.0353709	0.025011
		bap	Matrine(1/8MIC)		0.385547	0.00522829	0.00522829	0.00369696	0.00369696	0.728702	0.0114622	0.0114622	0.00810499	0.00810499	0.728702	0.0114622	0.0114622	0.00810499	0.00810499	2	22.0535	0.019564	0.0138338
		bap	Coumarin(1/8MIC)		0.541563	0.0301319	0.0301319	0.0213065	0.0213065	1.18024	0.0976053	0.0976053	0.0690174	0.0690174	1.18024	0.0976053	0.0976053	0.0690174	0.0690174	2	21.5633	0.0802698	0.0567593
		bap	Myricetin(1/8MIC)		0.388746	0.000340789	0.000340789	0.000240974	0.000240974	0.317821	0.00195845	0.00195845	0.00138483	0.00138483	0.317821	0.00195845	0.00195845	0.00138483	0.00138483	2	22.0416	0.00126472	0.000894292
		pgaA	AB2	*	1	0.0313253	0.0313253	0.0221503	0.0221503	1	0.0936933	0.0936933	0.0662512	0.0662512	1	0.0936933	0.0936933	0.0662512	0.0662512	2	22.349	0.0451928	0.0319561
		pgaA	Hordenine(1/8MIC)		0.0455676	0.00149121	0.00149121	0.00105445	0.00105445	0.0413893	0.00182576	0.00182576	0.00129101	0.00129101	0.0413893	0.00182576	0.00182576	0.00129101	0.00129101	2	26.8048	0.0472126	0.0333843
		pgaA	Matrine(1/8MIC)		0.0706153	0.00108091	0.00108091	0.000764322	0.000764322	0.133466	0.00230334	0.00230334	0.00162871	0.00162871	0.133466	0.00230334	0.00230334	0.00162871	0.00162871	2	26.1728	0.0220835	0.0156154
		pgaA	Coumarin(1/8MIC)		0.0500171	0.00276528	0.00276528	0.00195535	0.00195535	0.109003	0.00898875	0.00898875	0.00635601	0.00635601	0.109003	0.00898875	0.00898875	0.00635601	0.00635601	2	26.6704	0.0797618	0.0564001
		pgaA	Myricetin(1/8MIC)		0.0781303	0.00165514	0.00165514	0.00117036	0.00117036	0.0638758	0.00140814	0.00140814	0.000995707	0.000995707	0.0638758	0.00140814	0.00140814	0.000995707	0.000995707	2	26.0269	0.0305626	0.021611
		16S	AB2	*	1	0.057969	0.057969	0.0409903	0.0409903											2	9.06734	0.0836316	0.0591365
		16S	Cinnamic acid(1/8MIC)		0.809215	0.00845131	0.00845131	0.00597598	0.00597598											2	9.37275	0.0150673	0.0106542
		abaI	AB2	*	1	0.00810979	0.00810979	0.00573449	0.00573449	1	0.0585335	0.0585335	0.0413894	0.0413894	1	0.0585335	0.0585335	0.0413894	0.0413894	2	29.1912	0.0117	0.00827312
		abaI	Cinnamic acid(1/8MIC)		0.169022	0.0193017	0.0193017	0.0136484	0.0136484	0.208872	0.023952	0.023952	0.0169366	0.0169366	0.208872	0.023952	0.023952	0.0169366	0.0169366	2	31.756	0.164751	0.116496
		abaR	AB2	*	1	0.0463246	0.0463246	0.0327565	0.0327565	1	0.074205	0.074205	0.0524708	0.0524708	1	0.074205	0.074205	0.0524708	0.0524708	2	26.1492	0.0668323	0.0472576
		abaR	Cinnamic acid(1/8MIC)		0.128145	0.00981195	0.00981195	0.00693809	0.00693809	0.158357	0.0122375	0.0122375	0.00865325	0.00865325	0.158357	0.0122375	0.0122375	0.00865325	0.00865325	2	29.1134	0.110466	0.0781111
		csuE	AB2	*	1	0.0342231	0.0342231	0.0241994	0.0241994	1	0.0673173	0.0673173	0.0476006	0.0476006	1	0.0673173	0.0673173	0.0476006	0.0476006	2	22.262	0.0493735	0.0349123
		csuE	Cinnamic acid(1/8MIC)		0.0806175	0.00279039	0.00279039	0.00197311	0.00197311	0.0996244	0.00360182	0.00360182	0.00254687	0.00254687	0.0996244	0.00360182	0.00360182	0.00254687	0.00254687	2	25.8948	0.0499356	0.0353098
		16S	AB2	*	1	0.0462534	0.0462534	0.0327061	0.0327061											2	9.43935	0.0667295	0.0471849
		16S	Kaempferol(1/8MIC)		1.07191	0.00831611	0.00831611	0.00588038	0.00588038											2	9.33917	0.0111927	0.00791445
		abaR	AB2	*	1	0.0237284	0.0237284	0.0167785	0.0167785	1	0.0519847	0.0519847	0.0367587	0.0367587	1	0.0519847	0.0519847	0.0367587	0.0367587	2	26.2316	0.0342328	0.0242063
		abaR	Kaempferol(1/8MIC)		0.404486	0.0221652	0.0221652	0.0156732	0.0156732	0.37735	0.0208844	0.0208844	0.0147675	0.0147675	0.37735	0.0208844	0.0208844	0.0147675	0.0147675	2	27.5374	0.0790576	0.0559021
		csuE	AB2	*	1	0.013002	0.013002	0.00919379	0.00919379	1	0.0480461	0.0480461	0.0339737	0.0339737	1	0.0480461	0.0480461	0.0339737	0.0339737	2	22.2281	0.0187579	0.0132638
		csuE	Kaempferol(1/8MIC)		0.3144	0.0328965	0.0328965	0.0232614	0.0232614	0.293307	0.0307738	0.0307738	0.0217604	0.0217604	0.293307	0.0307738	0.0307738	0.0217604	0.0217604	2	23.8975	0.150953	0.10674
		16s	AB3	*	1	0.0249991	0.0249991	0.0176771	0.0176771											2	9.69728	0.0360661	0.0255026
		16s	Hordenine(1/8MIC)		1.4585	0.0853538	0.0853538	0.0603543	0.0603543											2	9.15279	0.0844287	0.0597001
		16s	Caffeic acid（1/8MIC）		1.58703	0.0737068	0.0737068	0.0521186	0.0521186											2	9.03095	0.0670032	0.0473784
		bap	AB3	*	1	0.0284031	0.0284031	0.0200841	0.0200841	1	0.0378378	0.0378378	0.0267553	0.0267553	1	0.0378378	0.0378378	0.0267553	0.0267553	2	21.6791	0.0409771	0.0289752
		bap	Hordenine(1/8MIC)		0.521908	0.00767621	0.00767621	0.0054279	0.0054279	0.357838	0.0215925	0.0215925	0.0152682	0.0152682	0.357838	0.0215925	0.0215925	0.0152682	0.0152682	2	22.6172	0.0212191	0.0150042
		bap	Caffeic acid（1/8MIC）		0.569088	0.00280995	0.00280995	0.00198694	0.00198694	0.358586	0.0167477	0.0167477	0.0118424	0.0118424	0.358586	0.0167477	0.0167477	0.0118424	0.0118424	2	22.4923	0.00712351	0.00503708
		pgaA	AB3	*	1	0.0232143	0.0232143	0.016415	0.016415	1	0.0341154	0.0341154	0.0241232	0.0241232	1	0.0341154	0.0341154	0.0241232	0.0241232	2	23.5775	0.0334911	0.0236818
		pgaA	Hordenine(1/8MIC)		0.357976	0.00642557	0.00642557	0.00454356	0.00454356	0.245441	0.015024	0.015024	0.0106236	0.0106236	0.245441	0.015024	0.015024	0.0106236	0.0106236	2	25.0596	0.025896	0.0183112
		pgaA	Caffeic acid（1/8MIC）		0.304701	0.0137181	0.0137181	0.00970018	0.00970018	0.191994	0.0124188	0.0124188	0.0087814	0.0087814	0.191994	0.0124188	0.0124188	0.0087814	0.0087814	2	25.2921	0.0649524	0.0459283
		16S	AB3	*	1	0.0954913	0.0954913	0.0675225	0.0675225											2	9.79503	0.137765	0.0974144
		16S	Myricetin(1/8MIC)		1.64066	0.0262319	0.0262319	0.0185488	0.0185488											2	9.08075	0.0230667	0.0163106
		abaI	AB3	*	1	0.0810128	0.0810128	0.0572847	0.0572847	1	0.125226	0.125226	0.0885484	0.0885484	1	0.125226	0.125226	0.0885484	0.0885484	2	30.491	0.116877	0.0826443
		abaI	Myricetin(1/8MIC)		0.472797	0.0312733	0.0312733	0.0221136	0.0221136	0.288174	0.0196103	0.0196103	0.0138666	0.0138666	0.288174	0.0196103	0.0196103	0.0138666	0.0138666	2	31.5717	0.0954275	0.0674774
		abaR	AB3	*	1	0.0950993	0.0950993	0.0672453	0.0672453	1	0.134768	0.134768	0.0952955	0.0952955	1	0.134768	0.134768	0.0952955	0.0952955	2	27.5634	0.137199	0.0970145
		abaR	Myricetin(1/8MIC)		0.555851	0.018759	0.018759	0.0132646	0.0132646	0.338797	0.012652	0.012652	0.00894635	0.00894635	0.338797	0.012652	0.012652	0.00894635	0.00894635	2	28.4106	0.0486884	0.0344279
		csuE	AB3	*	1	0.00251059	0.00251059	0.00177525	0.00177525	1	0.0955242	0.0955242	0.0675458	0.0675458	1	0.0955242	0.0955242	0.0675458	0.0675458	2	23.3126	0.00362201	0.00256115
		csuE	Myricetin(1/8MIC)		0.395699	0.00925124	0.00925124	0.00654162	0.00654162	0.241182	0.0068312	0.0068312	0.00483039	0.00483039	0.241182	0.0068312	0.0068312	0.00483039	0.00483039	2	24.6501	0.0337295	0.0238503
		16s	AB3	*	1	0.189983	0.189983	0.134338	0.134338											2	9.68053	0.274088	0.193809
		16s	Kaempferol(1/8MIC)		1.33158	0.0275738	0.0275738	0.0194976	0.0194976											2	9.26739	0.0298746	0.0211245
		bap	AB3	*	1	0.0117358	0.0117358	0.00829849	0.00829849	1	0.190345	0.190345	0.134594	0.134594	1	0.190345	0.190345	0.134594	0.134594	2	21.5052	0.0169312	0.0119722
		bap	Kaempferol(1/8MIC)		0.610727	0.0159477	0.0159477	0.0112767	0.0112767	0.458647	0.0152852	0.0152852	0.0108083	0.0108083	0.458647	0.0152852	0.0152852	0.0108083	0.0108083	2	22.2166	0.0376725	0.0266385
		pgaA	AB3	*	1	0.0146088	0.0146088	0.0103299	0.0103299	1	0.190544	0.190544	0.134735	0.134735	1	0.190544	0.190544	0.134735	0.134735	2	23.5199	0.021076	0.014903
		pgaA	Kaempferol(1/8MIC)		0.138655	0.000994311	0.000994311	0.000703084	0.000703084	0.104128	0.00228187	0.00228187	0.00161352	0.00161352	0.104128	0.00228187	0.00228187	0.00161352	0.00161352	2	26.3703	0.0103457	0.00731553
		16s	AB4	*	1	0.0238107	0.0238107	0.0168367	0.0168367											2	9.10351	0.0343516	0.0242903
		16s	Kaempferol(1/8MIC)（AB4）		0.74123	0.0201768	0.0201768	0.0142672	0.0142672											2	9.53552	0.0392712	0.0277689
		16s	Vanillin(1/8MIC)		0.772121	0.00498623	0.00498623	0.0035258	0.0035258											2	9.47661	0.00931669	0.0065879
		bap	AB4	*	1	0.0293206	0.0293206	0.0207328	0.0207328	1	0.037771	0.037771	0.0267081	0.0267081	1	0.037771	0.037771	0.0267081	0.0267081	2	21.1428	0.0423006	0.0299111
		bap	Kaempferol(1/8MIC)（AB4）		0.472018	0.0150637	0.0150637	0.0106516	0.0106516	0.636804	0.0267111	0.0267111	0.0188876	0.0188876	0.636804	0.0267111	0.0267111	0.0188876	0.0188876	2	22.2259	0.0460413	0.0325561
		pgaA	AB4	*	1	0.0130104	0.0130104	0.00919972	0.00919972	1	0.0271334	0.0271334	0.0191862	0.0191862	1	0.0271334	0.0271334	0.0191862	0.0191862	2	22.4857	0.01877	0.0132724
		pgaA	Kaempferol(1/8MIC)（AB4）		0.062275	0.0035992	0.0035992	0.00254502	0.00254502	0.0840158	0.00536732	0.00536732	0.00379527	0.00379527	0.0840158	0.00536732	0.00536732	0.00379527	0.00379527	2	26.4909	0.0833808	0.0589592
		16S	AB3	*	1	0.00557486	0.00557486	0.00394202	0.00394202											2	10.0104	0.00804282	0.00568714
		16S	Kaempferol(1/8MIC)		1.27037	0.095346	0.095346	0.0674198	0.0674198											2	9.66516	0.108279	0.076565
		abaI	AB3	*	1	0.04818	0.04818	0.0340684	0.0340684	1	0.0485015	0.0485015	0.0342957	0.0342957	1	0.0485015	0.0485015	0.0342957	0.0342957	2	30.199	0.0695091	0.0491503
		abaI	Kaempferol(1/8MIC)		0.219832	0.00181125	0.00181125	0.00128075	0.00128075	0.173045	0.0130657	0.0130657	0.00923882	0.00923882	0.173045	0.0130657	0.0130657	0.00923882	0.00923882	2	32.3845	0.0118867	0.00840518
		abaR	AB3	*	1	0.0229298	0.0229298	0.0162138	0.0162138	1	0.0235978	0.0235978	0.0166862	0.0166862	1	0.0235978	0.0235978	0.0166862	0.0166862	2	27.6153	0.0330808	0.0233916
		abaR	Kaempferol(1/8MIC)		0.405846	0.00605635	0.00605635	0.00428248	0.00428248	0.31947	0.0244467	0.0244467	0.0172864	0.0172864	0.31947	0.0244467	0.0244467	0.0172864	0.0172864	2	28.9163	0.021529	0.0152233
		csuE	AB3	*	1	0.0127718	0.0127718	0.009031	0.009031	1	0.0139355	0.0139355	0.00985385	0.00985385	1	0.0139355	0.0139355	0.00985385	0.00985385	2	23.2453	0.0184258	0.013029
		csuE	Kaempferol(1/8MIC)		0.28253	0.0140658	0.0140658	0.00994599	0.00994599	0.222399	0.0200302	0.0200302	0.0141635	0.0141635	0.222399	0.0200302	0.0200302	0.0141635	0.0141635	2	25.0689	0.0718246	0.0507877
		16S	AB2	*	1	0.0979049	0.0979049	0.0692292	0.0692292											2	9.23415	0.141247	0.0998766
		16S	Caffeic acid（1/8MIC）		0.968862	0.0369162	0.0369162	0.0261037	0.0261037											2	9.27978	0.0549704	0.03887
		16S	Cinnamic acid(1/8MIC)		0.84769	0.0352658	0.0352658	0.0249367	0.0249367											2	9.47254	0.0600193	0.0424401
		16S	Vanillin(1/8MIC)		0.472097	0.00171912	0.00171912	0.0012156	0.0012156											2	10.317	0.0052535	0.00371479
		bap	AB2	*	1	0.0261254	0.0261254	0.0184735	0.0184735	1	0.101331	0.101331	0.0716516	0.0716516	1	0.101331	0.101331	0.0716516	0.0716516	2	20.915	0.037691	0.0266516
		bap	Caffeic acid（1/8MIC）		0.336332	0.00278742	0.00278742	0.00197101	0.00197101	0.347141	0.0135363	0.0135363	0.00957158	0.00957158	0.347141	0.0135363	0.0135363	0.00957158	0.00957158	2	22.487	0.0119566	0.00845462
		bap	Cinnamic acid(1/8MIC)		0.362604	0.0222581	0.0222581	0.0157388	0.0157388	0.427756	0.0317196	0.0317196	0.0224291	0.0224291	0.427756	0.0317196	0.0317196	0.0224291	0.0224291	2	22.3785	0.0885584	0.0626202
		bap	Vanillin(1/8MIC)		0.253777	0.0159229	0.0159229	0.0112592	0.0112592	0.537552	0.0337848	0.0337848	0.0238895	0.0238895	0.537552	0.0337848	0.0337848	0.0238895	0.0238895	2	22.8933	0.0905201	0.0640074
		pgaA	AB2	*	1	0.0175108	0.0175108	0.012382	0.012382	1	0.0994585	0.0994585	0.0703278	0.0703278	1	0.0994585	0.0994585	0.0703278	0.0703278	2	22.4501	0.0252628	0.0178635
		pgaA	Caffeic acid（1/8MIC）		0.0341383	0.000822494	0.000822494	0.000581591	0.000581591	0.0352354	0.00158844	0.00158844	0.0011232	0.0011232	0.0352354	0.00158844	0.00158844	0.0011232	0.0011232	2	27.3226	0.0347589	0.0245782
		pgaA	Cinnamic acid(1/8MIC)		0.0645952	0.00356683	0.00356683	0.00252213	0.00252213	0.0762015	0.00526827	0.00526827	0.00372523	0.00372523	0.0762015	0.00526827	0.00526827	0.00372523	0.00372523	2	26.4026	0.0796629	0.0563302
		pgaA	Vanillin(1/8MIC)		0.0476664	0.0025691	0.0025691	0.00181663	0.00181663	0.100968	0.0054543	0.0054543	0.00385677	0.00385677	0.100968	0.0054543	0.0054543	0.00385677	0.00385677	2	26.841	0.0777576	0.0549829
		16S	AB3	*	1	0.0877373	0.0877373	0.0620396	0.0620396											2	9.29167	0.126578	0.0895043
		16S	Cinnamic acid(1/8MIC)		1.46846	0.00817477	0.00817477	0.00578044	0.00578044											2	8.73737	0.00803136	0.00567903
		16S	Kaempferol(1/8MIC)		0.838257	0.01595	0.01595	0.0112783	0.0112783											2	9.54621	0.0274509	0.0194107
		16S	Coumarin(1/8MIC)		0.568942	0.028783	0.028783	0.0203527	0.0203527											2	10.1053	0.0729866	0.0516093
		abaI	AB3	*	1	0.0238784	0.0238784	0.0168846	0.0168846	1	0.0909286	0.0909286	0.0642962	0.0642962	1	0.0909286	0.0909286	0.0642962	0.0642962	2	29.451	0.0344492	0.0243593
		abaI	Cinnamic acid(1/8MIC)		0.201877	0.00365682	0.00365682	0.00258577	0.00258577	0.137475	0.0026052	0.0026052	0.00184215	0.00184215	0.137475	0.0026052	0.0026052	0.00184215	0.00184215	2	31.7594	0.0261332	0.018479
		abaI	Kaempferol(1/8MIC)		0.0960879	0.0116054	0.0116054	0.00820623	0.00820623	0.114628	0.0140154	0.0140154	0.00991038	0.00991038	0.114628	0.0140154	0.0140154	0.00991038	0.00991038	2	32.8305	0.174247	0.123211
		abaI	Coumarin(1/8MIC)		0.280077	0.0285463	0.0285463	0.0201853	0.0201853	0.492278	0.0560152	0.0560152	0.0396088	0.0396088	0.492278	0.0560152	0.0560152	0.0396088	0.0396088	2	31.2871	0.147044	0.103976
		abaR	AB3	*	1	0.0236392	0.0236392	0.0167155	0.0167155	1	0.0908661	0.0908661	0.064252	0.064252	1	0.0908661	0.0908661	0.064252	0.064252	2	26.6279	0.0341042	0.0241153
		abaR	Cinnamic acid(1/8MIC)		0.313551	0.004282	0.004282	0.00302783	0.00302783	0.213524	0.00314895	0.00314895	0.00222665	0.00222665	0.213524	0.00314895	0.00314895	0.00222665	0.00222665	2	28.3012	0.0197021	0.0139315
		abaR	Coumarin(1/8MIC)		0.242253	0.0123861	0.0123861	0.00875828	0.00875828	0.425797	0.0306264	0.0306264	0.0216561	0.0216561	0.425797	0.0306264	0.0306264	0.0216561	0.0216561	2	28.6733	0.073763	0.0521583
		bap	AB3	*	1	0.00503162	0.00503162	0.00355789	0.00355789	1	0.0878815	0.0878815	0.0621416	0.0621416	1	0.0878815	0.0878815	0.0621416	0.0621416	2	21.3042	0.00725909	0.00513295
		bap	Kaempferol(1/8MIC)		0.466499	0.030232	0.030232	0.0213772	0.0213772	0.556511	0.0375877	0.0375877	0.0265785	0.0265785	0.556511	0.0375877	0.0375877	0.0265785	0.0265785	2	22.4043	0.0934955	0.0661113
		csuE	AB3	*	1	0.0214945	0.0214945	0.0151989	0.0151989	1	0.0903319	0.0903319	0.0638743	0.0638743	1	0.0903319	0.0903319	0.0638743	0.0638743	2	22.5074	0.03101	0.0219274
		csuE	Cinnamic acid(1/8MIC)		0.205818	0.00889587	0.00889587	0.00629033	0.00629033	0.140159	0.00610801	0.00610801	0.00431901	0.00431901	0.140159	0.00610801	0.00610801	0.00431901	0.00431901	2	24.7879	0.0623563	0.0440925
		csuE	Coumarin(1/8MIC)		0	0	0													0		0
		pgaA	AB3	*	1	0.0447561	0.0447561	0.0316474	0.0316474	1	0.0984934	0.0984934	0.0696453	0.0696453	1	0.0984934	0.0984934	0.0696453	0.0696453	2	22.8335	0.0645695	0.0456575
		pgaA	Kaempferol(1/8MIC)		0.0614858	0.00752997	0.00752997	0.00532449	0.00532449	0.0733495	0.00909067	0.00909067	0.00642807	0.00642807	0.0733495	0.00909067	0.00909067	0.00642807	0.00642807	2	26.8571	0.176682	0.124933
		pgaA	Coumarin(1/8MIC)		0.0688763	0.00179414	0.00179414	0.00126865	0.00126865	0.12106	0.00688867	0.00688867	0.00487103	0.00487103	0.12106	0.00688867	0.00688867	0.00487103	0.00487103	2	26.6933	0.0375805	0.0265734
		16S	AB3	*	1	0.0170741	0.0170741	0.0120732	0.0120732											2	9.63387	0.0246328	0.017418
		16S	Hordenine(1/8MIC)		1.35383	0.00175688	0.00175688	0.0012423	0.0012423											2	9.19683	0.0018722	0.00132385
		abaI	AB3	*	1	0.0623388	0.0623388	0.0440802	0.0440802	1	0.0646348	0.0646348	0.0457037	0.0457037	1	0.0646348	0.0646348	0.0457037	0.0457037	2	30.1417	0.0899359	0.0635943
		abaI	Hordenine(1/8MIC)		0.523484	0.0237706	0.0237706	0.0168083	0.0168083	0.38667	0.0175652	0.0175652	0.0124205	0.0124205	0.38667	0.0175652	0.0175652	0.0124205	0.0124205	2	31.0755	0.0655105	0.0463229
		abaR	AB3	*	1	0.0037175	0.0037175	0.00262867	0.00262867	1	0.0174742	0.0174742	0.0123561	0.0123561	1	0.0174742	0.0174742	0.0123561	0.0123561	2	27.4531	0.00536322	0.00379237
		abaR	Hordenine(1/8MIC)		0.837316	0.0745481	0.0745481	0.0527135	0.0527135	0.618481	0.0550706	0.0550706	0.0389408	0.0389408	0.618481	0.0550706	0.0550706	0.0389408	0.0389408	2	27.7093	0.128446	0.0908252
		csuE	AB3	*	1	0.0403171	0.0403171	0.0285085	0.0285085	1	0.0437835	0.0437835	0.0309596	0.0309596	1	0.0437835	0.0437835	0.0309596	0.0309596	2	23.2974	0.0581653	0.0411291
		csuE	Hordenine(1/8MIC)		0.164771	0.00434511	0.00434511	0.00307246	0.00307246	0.121707	0.00321339	0.00321339	0.00227221	0.00227221	0.121707	0.00321339	0.00321339	0.00227221	0.00227221	2	25.8988	0.0380448	0.0269018
		16S	AB4	*	1	0.0223163	0.0223163	0.01578	0.01578											2	9.38823	0.0321956	0.0227657
		16S	Hordenine(1/8MIC)		1.18572	0.116862	0.116862	0.082634	0.082634											2	9.14247	0.142189	0.100543
		16S	Myricetin(1/8MIC)		0.579979	0.0202946	0.0202946	0.0143504	0.0143504											2	10.1742	0.0504827	0.0356967
		abaI	AB4	*	1	0.0674455	0.0674455	0.0476912	0.0476912	1	0.0710416	0.0710416	0.050234	0.050234	1	0.0710416	0.0710416	0.050234	0.050234	2	29.783	0.0973033	0.0688038
		abaI	Hordenine(1/8MIC)		0.268175	0.0367687	0.0367687	0.0259994	0.0259994	0.22617	0.0381899	0.0381899	0.0270044	0.0270044	0.22617	0.0381899	0.0381899	0.0270044	0.0270044	2	31.6817	0.197804	0.139868
		abaI	Myricetin(1/8MIC)		0.148607	0.0200937	0.0200937	0.0142084	0.0142084	0.256229	0.0357869	0.0357869	0.0253051	0.0253051	0.256229	0.0357869	0.0357869	0.0253051	0.0253051	2	32.5334	0.195071	0.137936
		abaR	AB4	*	1	0.0640582	0.0640582	0.045296	0.045296	1	0.0678341	0.0678341	0.047966	0.047966	1	0.0678341	0.0678341	0.047966	0.047966	2	26.7485	0.0924165	0.0653483
		abaR	Hordenine(1/8MIC)		0.407412	0.0358546	0.0358546	0.025353	0.025353	0.343599	0.0454001	0.0454001	0.0321027	0.0321027	0.343599	0.0454001	0.0454001	0.0321027	0.0321027	2	28.0439	0.126965	0.089778
		abaR	Myricetin(1/8MIC)		0.155926	0.00036141	0.00036141	0.000255555	0.000255555	0.268848	0.00942812	0.00942812	0.00666668	0.00666668	0.268848	0.00942812	0.00942812	0.00666668	0.00666668	2	29.4295	0.00334392	0.00236451
		csuE	AB4	*	1	0.00503246	0.00503246	0.00355849	0.00355849	1	0.0228767	0.0228767	0.0161763	0.0161763	1	0.0228767	0.0228767	0.0161763	0.0161763	2	22.5366	0.00726031	0.00513381
		csuE	Hordenine(1/8MIC)		0.141467	0.0105542	0.0105542	0.00746292	0.00746292	0.119308	0.0147478	0.0147478	0.0104283	0.0104283	0.119308	0.0147478	0.0147478	0.0104283	0.0104283	2	25.3581	0.107633	0.0761079
		csuE	Myricetin(1/8MIC)		0.0890119	0.00241895	0.00241895	0.00171046	0.00171046	0.153474	0.00679971	0.00679971	0.00480812	0.00480812	0.153474	0.00679971	0.00679971	0.00480812	0.00480812	2	26.0265	0.0392061	0.0277229
		pgaA	AB4	*	1	0.0171863	0.0171863	0.0121526	0.0121526	1	0.0281671	0.0281671	0.0199172	0.0199172	1	0.0281671	0.0281671	0.0199172	0.0199172	2	22.7455	0.0247946	0.0175324
		pgaA	Hordenine(1/8MIC)		0.0500921	0.00352497	0.00352497	0.00249253	0.00249253	0.0422461	0.00511606	0.00511606	0.0036176	0.0036176	0.0422461	0.00511606	0.00511606	0.0036176	0.0036176	2	27.0648	0.101522	0.0717869
		pgaA	Myricetin(1/8MIC)		0.0254243	0.00075323	0.00075323	0.000532614	0.000532614	0.0438366	0.00200988	0.00200988	0.0014212	0.0014212	0.0438366	0.00200988	0.00200988	0.0014212	0.0014212	2	28.0432	0.0427418	0.030223
		16S	AB4	*	1	0.0429902	0.0429902	0.0303986	0.0303986											2	9.17213	0.0620217	0.043856
		bap	AB4	*	1	0.0307305	0.0307305	0.0217298	0.0217298	1	0.0528443	0.0528443	0.0373666	0.0373666	1	0.0528443	0.0528443	0.0373666	0.0373666	2	21.388	0.0443348	0.0313494
		bap	Cinnamic acid(1/8MIC)		0.734864	0.0550374	0.0550374	0.0389173	0.0389173	0.501113	0.0470766	0.0470766	0.0332882	0.0332882	0.438615	0.0385036	0.0385036	0.0272262	0.0272262	2	21.9859	0.00113591	0.000803211
		bap	Vanillin(1/8MIC)		0.692605	0.0113166	0.0113166	0.00800208	0.00800208	0.460711	0.0211269	0.0211269	0.014939	0.014939	0.460711	0.0211269	0.0211269	0.014939	0.014939	2	21.9179	0.0235725	0.0166683
		16S	AB4	*	1	0.0266539	0.0266539	0.0188471	0.0188471											2	9.41127	0.0384534	0.0271907
		16S	Caffeic acid（1/8MIC）		1.31308	0.01806	0.01806	0.0127703	0.0127703											2	9.01831	0.0198426	0.0140309
		16S	Cinnamic acid(1/8MIC)		1.59374	0.0548273	0.0548273	0.0387687	0.0387687											2	8.73885	0.049631	0.0350944
		16S	Vanillin(1/8MIC)		1.57347	0.121858	0.121858	0.0861665	0.0861665											2	8.75732	0.11173	0.0790051
		abaI	AB4	*	1	0.0878988	0.0878988	0.0621538	0.0621538	1	0.0918511	0.0918511	0.0649485	0.0649485	1	0.0918511	0.0918511	0.0649485	0.0649485	2	29.6638	0.126811	0.089669
		abaI	Caffeic acid（1/8MIC）		0.325308	0.0445022	0.0445022	0.0314678	0.0314678	0.247743	0.0340622	0.0340622	0.0240856	0.0240856	0.247743	0.0340622	0.0340622	0.0240856	0.0240856	2	31.2839	0.197361	0.139555
		abaI	Cinnamic acid(1/8MIC)		0.252412	0.0105376	0.0105376	0.0074512	0.0074512	0.158377	0.00856749	0.00856749	0.00605813	0.00605813	0.158377	0.00856749	0.00856749	0.00605813	0.00605813	2	31.6499	0.060229	0.0425884
		abaI	Vanillin(1/8MIC)		0.372088	0.0341373	0.0341373	0.0241387	0.0241387	0.236476	0.0283919	0.0283919	0.0200761	0.0200761	0.236476	0.0283919	0.0283919	0.0200761	0.0200761	2	31.09	0.13236	0.0935928
		abaR	AB4	*	1	0.0704729	0.0704729	0.0498319	0.0498319	1	0.0753449	0.0753449	0.0532769	0.0532769	1	0.0753449	0.0753449	0.0532769	0.0532769	2	26.6907	0.101671	0.0718922
		abaR	Caffeic acid（1/8MIC）		0.345228	0.00919002	0.00919002	0.00649832	0.00649832	0.262914	0.00787778	0.00787778	0.00557043	0.00557043	0.262914	0.00787778	0.00787778	0.00557043	0.00557043	2	28.225	0.0384047	0.0271562
		abaR	Cinnamic acid(1/8MIC)		0.33165	0.013276	0.013276	0.00938756	0.00938756	0.208095	0.0109836	0.0109836	0.00776656	0.00776656	0.208095	0.0109836	0.0109836	0.00776656	0.00776656	2	28.2829	0.0577513	0.0408363
		abaR	Vanillin(1/8MIC)		0.353331	0.00246239	0.00246239	0.00174117	0.00174117	0.224556	0.0174611	0.0174611	0.0123468	0.0123468	0.224556	0.0174611	0.0174611	0.0123468	0.0123468	2	28.1916	0.0100542	0.00710942
		csuE	AB4	*	1	0.0152611	0.0152611	0.0107912	0.0107912	1	0.0307137	0.0307137	0.0217178	0.0217178	1	0.0307137	0.0307137	0.0217178	0.0217178	2	22.5655	0.0220171	0.0155684
		csuE	Caffeic acid（1/8MIC）		0.149824	0.00535352	0.00535352	0.00378551	0.00378551	0.114101	0.00436866	0.00436866	0.00308911	0.00308911	0.114101	0.00436866	0.00436866	0.00308911	0.00308911	2	25.3041	0.0515506	0.0364518
		csuE	Cinnamic acid(1/8MIC)		0.21647	0.012429	0.012429	0.00878866	0.00878866	0.135825	0.00909132	0.00909132	0.00642853	0.00642853	0.135825	0.00909132	0.00909132	0.00642853	0.00642853	2	24.7732	0.0828353	0.0585734
		csuE	Vanillin(1/8MIC)		0.135337	0.00785208	0.00785208	0.00555226	0.00555226	0.0860118	0.00832315	0.00832315	0.00588536	0.00588536	0.0860118	0.00832315	0.00832315	0.00588536	0.00588536	2	25.4508	0.0837034	0.0591872
		pgaA	AB4	*	1	0.036655	0.036655	0.025919	0.025919	1	0.0453213	0.0453213	0.032047	0.032047	1	0.0453213	0.0453213	0.032047	0.032047	2	22.706	0.0528821	0.0373933
		pgaA	Caffeic acid（1/8MIC）		0.0844081	0.00140032	0.00140032	0.000990173	0.000990173	0.0642823	0.00138527	0.00138527	0.000979533	0.000979533	0.0642823	0.00138527	0.00138527	0.000979533	0.000979533	2	26.2724	0.0239341	0.0169239
		pgaA	Cinnamic acid(1/8MIC)		0.078171	0.000331631	0.000331631	0.000234498	0.000234498	0.0490487	0.00170014	0.00170014	0.00120218	0.00120218	0.0490487	0.00170014	0.00170014	0.00120218	0.00120218	2	26.3832	0.00612045	0.00432781
		pgaA	Vanillin(1/8MIC)		0.0939818	0.00158023	0.00158023	0.00111739	0.00111739	0.0597291	0.00473351	0.00473351	0.00334709	0.00334709	0.0597291	0.00473351	0.00473351	0.00334709	0.00334709	2	26.1174	0.0242578	0.0171528
		16S	AB3	*	1	0.0754754	0.0754754	0.0533691	0.0533691											2	9.32738	0.108888	0.0769954
		16S	Caffeic acid（1/8MIC）		1.23317	0.00881426	0.00881426	0.00623262	0.00623262											2	9.02501	0.0103119	0.00729161
		16S	Matrine(1/8MIC)		1.12121	0.0313725	0.0313725	0.0221837	0.0221837											2	9.16232	0.040368	0.0285445
		16S	Matrine(1/8MIC)(AB4)		0.861638	0.0727217	0.0727217	0.051422	0.051422											2	9.54223	0.121763	0.0860991
		16S	Vanillin(1/8MIC)		1.47095	0.0953839	0.0953839	0.0674466	0.0674466											2	8.77063	0.0935519	0.0661512
		abaI	AB3	*	1	0.0596135	0.0596135	0.0421531	0.0421531	1	0.0961785	0.0961785	0.0680085	0.0680085	1	0.0961785	0.0961785	0.0680085	0.0680085	2	29.5266	0.0860041	0.0608141
		abaI	Caffeic acid（1/8MIC）		0.264603	0.00596868	0.00596868	0.00422049	0.00422049	0.214572	0.0050773	0.0050773	0.00359019	0.00359019	0.214572	0.0050773	0.0050773	0.00359019	0.00359019	2	31.4447	0.032543	0.0230114
		abaI	Matrine(1/8MIC)		0.424822	0.0547616	0.0547616	0.0387223	0.0387223	0.378896	0.049979	0.049979	0.0353405	0.0353405	0.378896	0.049979	0.049979	0.0353405	0.0353405	2	30.7617	0.18597	0.131501
		abaI	Matrine(1/8MIC)(AB4)		0.262201	0.0103482	0.0103482	0.00731726	0.00731726	0.304305	0.0283525	0.0283525	0.0200482	0.0200482	0.304305	0.0283525	0.0283525	0.0200482	0.0200482	2	31.4579	0.0569382	0.0402614
		abaI	Vanillin(1/8MIC)		0.326623	6.302e-05	6.302e-05	4.45619e-05	4.45619e-05	0.222049	0.0143989	0.0143989	0.0101816	0.0101816	0.222049	0.0143989	0.0143989	0.0101816	0.0101816	2	31.1409	0.00027836	0.00019683
		abaR	AB3	*	1	0.036717	0.036717	0.0259628	0.0259628	1	0.0839325	0.0839325	0.0593493	0.0593493	1	0.0839325	0.0839325	0.0593493	0.0593493	2	26.7023	0.0529714	0.0374564
		abaR	Caffeic acid（1/8MIC）		0.311978	0.0198447	0.0198447	0.0140323	0.0140323	0.252989	0.0161937	0.0161937	0.0114507	0.0114507	0.252989	0.0161937	0.0161937	0.0114507	0.0114507	2	28.3827	0.0917688	0.0648904
		abaR	Matrine(1/8MIC)		0.465307	0.0280139	0.0280139	0.0198088	0.0198088	0.415004	0.0275521	0.0275521	0.0194822	0.0194822	0.415004	0.0275521	0.0275521	0.0194822	0.0194822	2	27.806	0.0868578	0.0614178
		abaR	Matrine(1/8MIC)(AB4)		0.228327	0.00525235	0.00525235	0.00371397	0.00371397	0.264992	0.023181	0.023181	0.0163914	0.0163914	0.264992	0.023181	0.023181	0.0163914	0.0163914	2	28.8331	0.0331872	0.0234669
		abaR	Vanillin(1/8MIC)		0.380204	0.00693143	0.00693143	0.00490126	0.00490126	0.258476	0.0174107	0.0174107	0.0123112	0.0123112	0.258476	0.0174107	0.0174107	0.0123112	0.0123112	2	28.0974	0.0263015	0.018598
		bap	AB3	*	1	0.0268781	0.0268781	0.0190057	0.0190057	1	0.0801184	0.0801184	0.0566523	0.0566523	1	0.0801184	0.0801184	0.0566523	0.0566523	2	21.3686	0.0387769	0.0274194
		bap	Caffeic acid（1/8MIC）		0.511584	0.00102427	0.00102427	0.000724271	0.000724271	0.414854	0.00307937	0.00307937	0.00217744	0.00217744	0.414854	0.00307937	0.00307937	0.00217744	0.00217744	2	22.3355	0.00288851	0.00204248
		bap	Matrine(1/8MIC)		0.644903	0.0237249	0.0237249	0.0167761	0.0167761	0.575185	0.0265852	0.0265852	0.0187986	0.0187986	0.575185	0.0265852	0.0265852	0.0187986	0.0187986	2	22.0014	0.0530744	0.0375293
		bap	Matrine(1/8MIC)(AB4)		0.493989	0.0127978	0.0127978	0.00904941	0.00904941	0.573314	0.0506157	0.0506157	0.0357907	0.0357907	0.573314	0.0506157	0.0506157	0.0357907	0.0357907	2	22.386	0.037376	0.0264288
		bap	Vanillin(1/8MIC)		0.603889	0.0278367	0.0278367	0.0196835	0.0196835	0.410544	0.0326627	0.0326627	0.023096	0.023096	0.410544	0.0326627	0.0326627	0.023096	0.023096	2	22.0962	0.066502	0.047024
		csuE	AB3	*	1	0.0577536	0.0577536	0.0408379	0.0408379	1	0.0950369	0.0950369	0.0672012	0.0672012	1	0.0950369	0.0950369	0.0672012	0.0672012	2	22.4068	0.0833208	0.0589167
		csuE	Caffeic acid（1/8MIC）		0.132465	0.000138975	0.000138975	9.82701e-05	9.82701e-05	0.107419	0.00077602	0.00077602	0.000548729	0.000548729	0.107419	0.00077602	0.00077602	0.000548729	0.000548729	2	25.3231	0.00151359	0.00107027
		csuE	Matrine(1/8MIC)		0.116287	0.0124865	0.0124865	0.00882927	0.00882927	0.103716	0.0115085	0.0115085	0.00813775	0.00813775	0.103716	0.0115085	0.0115085	0.00813775	0.00813775	2	25.511	0.154911	0.109538
		csuE	Matrine(1/8MIC)(AB4)		0.0706889	0.00226626	0.00226626	0.00160249	0.00160249	0.0820401	0.00740686	0.00740686	0.00523744	0.00523744	0.0820401	0.00740686	0.00740686	0.00523744	0.00523744	2	26.2292	0.0462523	0.0327053
		csuE	Vanillin(1/8MIC)		0.123321	0.00298914	0.00298914	0.00211364	0.00211364	0.0838376	0.00580385	0.00580385	0.00410394	0.00410394	0.0838376	0.00580385	0.00580385	0.00410394	0.00410394	2	25.4263	0.0349691	0.0247269
		16S	AB3	*	1	0.0352421	0.0352421	0.0249199	0.0249199											2	9.30431	0.0508436	0.0359519
		16S	Matrine(1/8MIC)		1.04105	0.0305397	0.0305397	0.0215948	0.0215948											2	9.24628	0.0423223	0.0299264
		16S	Matrine(1/8MIC)(AB4)		0.920251	0.0367859	0.0367859	0.0260116	0.0260116											2	9.42421	0.05767	0.0407788
		16S	Cinnamic acid(1/8MIC)		1.30692	0.140828	0.140828	0.0995804	0.0995804											2	8.91814	0.155459	0.109926
		16S	Vanillin(1/8MIC)		1.44558	0.0331854	0.0331854	0.0234656	0.0234656											2	8.77266	0.0331192	0.0234188
		pgaA	AB3	*	1	0.0130809	0.0130809	0.0092496	0.0092496	1	0.0375914	0.0375914	0.0265812	0.0265812	1	0.0375914	0.0375914	0.0265812	0.0265812	2	22.621	0.0188718	0.0133443
		pgaA	Matrine(1/8MIC)		0.157408	0.00994491	0.00994491	0.00703211	0.00703211	0.151202	0.0105324	0.0105324	0.00744751	0.00744751	0.151202	0.0105324	0.0105324	0.00744751	0.00744751	2	25.2884	0.0911481	0.0644514
		pgaA	Matrine(1/8MIC)(AB4)		0.0881807	0.00119169	0.00119169	0.000842656	0.000842656	0.0958224	0.00404336	0.00404336	0.00285909	0.00285909	0.0958224	0.00404336	0.00404336	0.00285909	0.00285909	2	26.1244	0.0194969	0.0137864
		pgaA	Cinnamic acid(1/8MIC)		0.0654416	0.00282881	0.00282881	0.00200027	0.00200027	0.0500732	0.00581363	0.00581363	0.00411086	0.00411086	0.0500732	0.00581363	0.00581363	0.00411086	0.00411086	2	26.5546	0.0623627	0.0440971
		pgaA	Vanillin(1/8MIC)		0.0850334	0.00240185	0.00240185	0.00169837	0.00169837	0.0588231	0.00214106	0.00214106	0.00151396	0.00151396	0.0588231	0.00214106	0.00214106	0.00151396	0.00151396	2	26.1768	0.0407503	0.0288148
		16s	AB3	*	1	0.0416485	0.0416485	0.0294499	0.0294499											2	9.40317	0.060086	0.0424872
		16s	Cinnamic acid(1/8MIC)		1.45131	0.281525	0.281525	0.199068	0.199068											2	8.86581	0.279854	0.197887
		16s	Coumarin(1/8MIC)		0.818902	0.0129128	0.0129128	0.00913076	0.00913076											2	9.69141	0.0227491	0.0160861
		16s	Myricetin(1/8MIC)		1.55499	0.0836535	0.0836535	0.059152	0.059152											2	8.76626	0.0776123	0.0548802
		bap	AB3	*	1	0.0162827	0.0162827	0.0115136	0.0115136	1	0.0447182	0.0447182	0.0316206	0.0316206	1	0.0447182	0.0447182	0.0316206	0.0316206	2	21.5369	0.023491	0.0166106
		bap	Cinnamic acid(1/8MIC)		0.826837	0.0223372	0.0223372	0.0157948	0.0157948	0.569718	0.111581	0.111581	0.0788993	0.0788993	0.569718	0.111581	0.111581	0.0788993	0.0788993	2	21.8112	0.0389747	0.0275593
		bap	Myricetin(1/8MIC)		0.477001	0.0125659	0.0125659	0.00888546	0.00888546	0.306755	0.0183748	0.0183748	0.0129929	0.0129929	0.306755	0.0183748	0.0183748	0.0129929	0.0129929	2	22.6048	0.0380058	0.0268742
		pgaA	AB3	*	1	0.0135926	0.0135926	0.00961143	0.00961143	1	0.0438104	0.0438104	0.0309787	0.0309787	1	0.0438104	0.0438104	0.0309787	0.0309787	2	23.5288	0.01961	0.0138664
		pgaA	Coumarin(1/8MIC)		0.281378	0.00470669	0.00470669	0.00332813	0.00332813	0.343605	0.00789877	0.00789877	0.00558527	0.00558527	0.13749	0.00530265	0.00530265	0.00374954	0.00374954	2	26.127	0.032963	0.0233084
		pgaA	Myricetin(1/8MIC)		0.295825	0.00789301	0.00789301	0.0055812	0.0055812	0.190242	0.011424	0.011424	0.00807799	0.00807799	0.190242	0.011424	0.011424	0.00807799	0.00807799	2	25.286	0.0384931	0.0272187
		16S	AB4	*	1	0.0687299	0.0687299	0.0485994	0.0485994											2	9.15364	0.0991563	0.0701141
		bap	AB4	*	1	0.0444448	0.0444448	0.0314272	0.0314272	1	0.0818483	0.0818483	0.0578755	0.0578755	1	0.0818483	0.0818483	0.0578755	0.0578755	2	21.292	0.0641203	0.0453399
		bap	Hordenine(1/8MIC)		0.599927	0.0136561	0.0136561	0.00965631	0.00965631	0.467371	0.0131379	0.0131379	0.00928988	0.00928988	0.467371	0.0131379	0.0131379	0.00928988	0.00928988	2	22.0291	0.0328399	0.0232213
		bap	Coumarin(1/8MIC)		1.30455	0.046836	0.046836	0.033118	0.033118	1.30323	0.0976343	0.0976343	0.0690379	0.0690379	1.30323	0.0976343	0.0976343	0.0690379	0.0690379	2	20.9084	0.0517956	0.036625
	1-SYBR	16S	AB2	*	1	0.057969	0.057969	0.0409903	0.0409903											2	9.06734	0.0836316	0.0591365
	1-SYBR	16S	4-Terpineol(1/8MIC)		0.676144	0.0542396	0.0542396	0.0383532	0.0383532											2	9.63194	0.115732	0.0818347
	1-SYBR	abaR	4-Terpineol(1/8MIC)		0.2223	0.00496407	0.00496407	0.00351013	0.00351013	0.328776	0.0273769	0.0273769	0.0193584	0.0193584	0.328776	0.0273769	0.0273769	0.0193584	0.0193584	2	28.3186	0.0322162	0.0227803
	1-SYBR	16S	AB2	*	1	0.0464261	0.0464261	0.0328282	0.0328282											2	9.08396	0.0669787	0.0473611
	1-SYBR	16S	4-Terpineol(1/8MIC)		0.674345	0.0378483	0.0378483	0.0267628	0.0267628											2	9.6524	0.0809727	0.0572563
	1-SYBR	bap	4-Terpineol(1/8MIC)		0.404013	0.000648415	0.000648415	0.000458498	0.000458498	0.599119	0.0336399	0.0336399	0.023787	0.023787	0.599119	0.0336399	0.0336399	0.023787	0.023787	2	22.0846	0.00231543	0.00163726
	1-SYBR	16S	AB3	*	1	0.0170741	0.0170741	0.0120732	0.0120732											2	9.63387	0.0246328	0.017418
	1-SYBR	16S	4-Terpineol(1/8MIC)		1.14783	0.00407327	0.00407327	0.00288024	0.00288024											2	9.43496	0.00511965	0.00362014
	1-SYBR	abaR	AB3	*	1	0.0037175	0.0037175	0.00262867	0.00262867	1	0.0174742	0.0174742	0.0123561	0.0123561	1	0.0174742	0.0174742	0.0123561	0.0123561	2	27.4531	0.00536322	0.00379237
	1-SYBR	abaR	4-Terpineol(1/8MIC)		0.360894	0.0203156	0.0203156	0.0143653	0.0143653	0.314414	0.0177343	0.0177343	0.01254	0.01254	0.314414	0.0177343	0.0177343	0.01254	0.01254	2	28.9235	0.0812129	0.0574262
	1-SYBR	csuE	AB3	*	1	0.0403171	0.0403171	0.0285085	0.0285085	1	0.0437835	0.0437835	0.0309596	0.0309596	1	0.0437835	0.0437835	0.0309596	0.0309596	2	23.2974	0.0581653	0.0411291
	1-SYBR	csuE	4-Terpineol(1/8MIC)		0.333099	0.0111396	0.0111396	0.00787686	0.00787686	0.290199	0.00975938	0.00975938	0.00690092	0.00690092	0.290199	0.00975938	0.00975938	0.00690092	0.00690092	2	24.8834	0.0482469	0.0341157
	1-SYBR	16s	AB3	*	1	0.0249991	0.0249991	0.0176771	0.0176771											2	9.69728	0.0360661	0.0255026
	1-SYBR	16s	4-Terpineol(1/8MIC)		1.31787	0.0248542	0.0248542	0.0175746	0.0175746											2	9.29907	0.0272083	0.0192392
	1-SYBR	bap	AB3	*	1	0.0284031	0.0284031	0.0200841	0.0200841	1	0.0378378	0.0378378	0.0267553	0.0267553	1	0.0378378	0.0378378	0.0267553	0.0267553	2	21.6791	0.0409771	0.0289752
	1-SYBR	bap	4-Terpineol(1/8MIC)		0.81636	0.0644964	0.0644964	0.0456058	0.0456058	0.619452	0.0503148	0.0503148	0.0355779	0.0355779	0.619452	0.0503148	0.0503148	0.0355779	0.0355779	2	21.9718	0.11398	0.080596
	1-SYBR	pgaA	AB3	*	1	0.0232143	0.0232143	0.016415	0.016415	1	0.0341154	0.0341154	0.0241232	0.0241232	1	0.0341154	0.0341154	0.0241232	0.0241232	2	23.5775	0.0334911	0.0236818
	1-SYBR	pgaA	4-Terpineol(1/8MIC)		0.262415	0.0127975	0.0127975	0.00904922	0.00904922	0.19912	0.0104116	0.0104116	0.00736209	0.00736209	0.19912	0.0104116	0.0104116	0.00736209	0.00736209	2	25.5076	0.0703579	0.0497505
	1-SYBR	16S	AB3	*	1	0.0954913	0.0954913	0.0675225	0.0675225											2	9.79503	0.137765	0.0974144
	1-SYBR	16S	4-Terpineol(1/8MIC)		1.57403	0.0830177	0.0830177	0.0587024	0.0587024											2	9.14056	0.0760907	0.0538043
	1-SYBR	abaI	AB3	*	1	0.0810128	0.0810128	0.0572847	0.0572847	1	0.125226	0.125226	0.0885484	0.0885484	1	0.125226	0.125226	0.0885484	0.0885484	2	30.491	0.116877	0.0826443
	1-SYBR	abaI	4-Terpineol(1/8MIC)		0.49784	0.00486923	0.00486923	0.00344307	0.00344307	0.316283	0.0169658	0.0169658	0.0119967	0.0119967	0.316283	0.0169658	0.0169658	0.0119967	0.0119967	2	31.4973	0.0141106	0.0099777
	1-SYBR	16S	AB4	*	1	0.0223163	0.0223163	0.01578	0.01578											2	9.38823	0.0321956	0.0227657
	1-SYBR	16S	4-Terpineol(1/8MIC)		0.71673	0.0130266	0.0130266	0.00921119	0.00921119											2	9.86873	0.026221	0.0185411
	1-SYBR	abaI	AB4	*	1	0.0674455	0.0674455	0.0476912	0.0476912	1	0.0710416	0.0710416	0.050234	0.050234	1	0.0710416	0.0710416	0.050234	0.050234	2	29.783	0.0973033	0.0688038
	1-SYBR	abaI	4-Terpineol(1/8MIC)		0.208961	0.000962103	0.000962103	0.00068031	0.00068031	0.291548	0.00546628	0.00546628	0.00386524	0.00386524	0.291548	0.00546628	0.00546628	0.00386524	0.00386524	2	32.0417	0.00664248	0.00469694
	1-SYBR	csuE	AB4	*	1	0.00503246	0.00503246	0.00355849	0.00355849	1	0.0228767	0.0228767	0.0161763	0.0161763	1	0.0228767	0.0228767	0.0161763	0.0161763	2	22.5366	0.00726031	0.00513381
	1-SYBR	csuE	4-Terpineol(1/8MIC)		0.107215	0.00571397	0.00571397	0.00404039	0.00404039	0.149589	0.00842312	0.00842312	0.00595604	0.00595604	0.149589	0.00842312	0.00842312	0.00595604	0.00595604	2	25.7581	0.0768876	0.0543677
	1-SYBR	pgaA	AB4	*	1	0.0171863	0.0171863	0.0121526	0.0121526	1	0.0281671	0.0281671	0.0199172	0.0199172	1	0.0281671	0.0281671	0.0199172	0.0199172	2	22.7455	0.0247946	0.0175324
	1-SYBR	pgaA	4-Terpineol(1/8MIC)		0.060071	0.000595254	0.000595254	0.000420908	0.000420908	0.0838126	0.00173499	0.00173499	0.00122682	0.00122682	0.0838126	0.00173499	0.00173499	0.00122682	0.00122682	2	26.8027	0.0142959	0.0101087
	1-SYBR	16S	AB4	*	1	0.0266539	0.0266539	0.0188471	0.0188471											2	9.41127	0.0384534	0.0271907
	1-SYBR	16S	4-Terpineol(1/8MIC)		1.08855	0.15628	0.15628	0.110507	0.110507											2	9.28887	0.207125	0.146459
	1-SYBR	csuE	AB4	*	1	0.0152611	0.0152611	0.0107912	0.0107912	1	0.0307137	0.0307137	0.0217178	0.0217178	1	0.0307137	0.0307137	0.0217178	0.0217178	2	22.5655	0.0220171	0.0155684
	1-SYBR	csuE	4-Terpineol(1/8MIC)		0.186574	0.00531231	0.00531231	0.00375637	0.00375637	0.171397	0.0250864	0.0250864	0.0177387	0.0177387	0.171397	0.0250864	0.0250864	0.0177387	0.0177387	2	24.9877	0.0410778	0.0290464
	1-SYBR	pgaA	AB4	*	1	0.036655	0.036655	0.025919	0.025919	1	0.0453213	0.0453213	0.032047	0.032047	1	0.0453213	0.0453213	0.032047	0.032047	2	22.706	0.0528821	0.0373933
	1-SYBR	pgaA	4-Terpineol(1/8MIC)		0.183699	0.00388738	0.00388738	0.00274879	0.00274879	0.168756	0.0244897	0.0244897	0.0173168	0.0173168	0.168756	0.0244897	0.0244897	0.0173168	0.0173168	2	25.1506	0.03053	0.0215879
	1-SYBR	16S	AB2	*	1	0.057969	0.057969	0.0409903	0.0409903											2	9.06734	0.0836316	0.0591365
	1-SYBR	16S	4-Terpineol(1/8MIC)		0.676144	0.0542396	0.0542396	0.0383532	0.0383532											2	9.63194	0.115732	0.0818347
	1-SYBR	abaI	AB2	*	1	0.00810979	0.00810979	0.00573449	0.00573449	1	0.0585335	0.0585335	0.0413894	0.0413894	1	0.0585335	0.0585335	0.0413894	0.0413894	2	29.1912	0.0117	0.00827312
	1-SYBR	abaI	4-Terpineol(1/8MIC)		0.371731	0.0140706	0.0140706	0.00994943	0.00994943	0.54978	0.048766	0.048766	0.0344828	0.0344828	0.54978	0.048766	0.048766	0.0344828	0.0344828	2	30.6189	0.0546084	0.038614
	1-SYBR	16S	AB3	*	1	0.0954913	0.0954913	0.0675225	0.0675225											2	9.79503	0.137765	0.0974144
	1-SYBR	16S	4-Terpineol(1/8MIC)		1.57403	0.0830177	0.0830177	0.0587024	0.0587024											2	9.14056	0.0760907	0.0538043
	1-SYBR	abaR	4-Terpineol(1/8MIC)		0.511469	0.0330903	0.0330903	0.0233983	0.0233983	0.324942	0.0271231	0.0271231	0.0191789	0.0191789	0.324942	0.0271231	0.0271231	0.0191789	0.0191789	2	28.5306	0.0933374	0.0659995
	1-SYBR	16S	AB2	*	1	0.0883015	0.0883015	0.0624386	0.0624386											2	9.08323	0.127392	0.0900799
	1-SYBR	16S	Coumarin(1/8MIC)		0.458859	0.0280751	0.0280751	0.0198521	0.0198521											2	10.2071	0.0882708	0.0624169
	1-SYBR	bap	AB2	*	1	0.0716091	0.0716091	0.0506353	0.0506353	1	0.113688	0.113688	0.0803898	0.0803898	1	0.113688	0.113688	0.0803898	0.0803898	2	20.6785	0.10331	0.0730513
	1-SYBR	bap	Coumarin(1/8MIC)		0.541563	0.0301319	0.0301319	0.0213065	0.0213065	1.18024	0.0976053	0.0976053	0.0690174	0.0690174	1.18024	0.0976053	0.0976053	0.0690174	0.0690174	2	21.5633	0.0802698	0.0567593
	1-SYBR	16S	12	*	1	0.00943383	0.00943383	0.00667072	0.00667072											2	9.5133	0.0136101	0.00962382
	1-SYBR	16S	Coumarin(1/8MIC)		0.667192	0.00016207	0.00016207	0.000114601	0.000114601											2	10.0971	0.000350451	0.000247806
		bap	AB3	*	1	0.00338356	0.00338356	0.00239254	0.00239254	1	0.0100223	0.0100223	0.0070868	0.0070868	1	0.0100223	0.0100223	0.0070868	0.0070868	2	21.1564	0.00488144	0.0034517
		bap	Coumarin(1/8MIC)		0.740538	0.0234868	0.0234868	0.0166077	0.0166077	1.10993	0.0352035	0.0352035	0.0248926	0.0248926	1.10993	0.0352035	0.0352035	0.0248926	0.0248926	2	21.5897	0.0457564	0.0323546
	1-SYBR
	1-SYBR	16S	AB3	*	1	0.0954913	0.0954913	0.0675225	0.0675225											2	9.79503	0.137765	0.0974144
	1-SYBR	16S	Coumarin(1/8MIC)		0.996621	0.0519152	0.0519152	0.0367096	0.0367096											2	9.79991	0.0751517	0.0531403
	1-SYBR	abaI	AB3	*	1	0.0810128	0.0810128	0.0572847	0.0572847	1	0.125226	0.125226	0.0885484	0.0885484	1	0.125226	0.125226	0.0885484	0.0885484	2	30.491	0.116877	0.0826443
	1-SYBR	abaI	Coumarin(1/8MIC)		0.480133	0.00196708	0.00196708	0.00139093	0.00139093	0.370834	0.0225595	0.0225595	0.015952	0.015952	0.370834	0.0225595	0.0225595	0.015952	0.015952	2	31.5495	0.00591064	0.00417945
	1-SYBR	abaR	AB3	*	1	0.0950993	0.0950993	0.0672453	0.0672453	1	0.134768	0.134768	0.0952955	0.0952955	1	0.134768	0.134768	0.0952955	0.0952955	2	27.5634	0.137199	0.0970145
	1-SYBR	abaR	Coumarin(1/8MIC)		0.393149	0.00534557	0.00534557	0.00377989	0.00377989	0.303651	0.0188873	0.0188873	0.0133554	0.0133554	0.303651	0.0188873	0.0188873	0.0133554	0.0133554	2	28.9102	0.019616	0.0138706
	1-SYBR	csuE	AB3	*	1	0.00251059	0.00251059	0.00177525	0.00177525	1	0.0955242	0.0955242	0.0675458	0.0675458	1	0.0955242	0.0955242	0.0675458	0.0675458	2	23.3126	0.00362201	0.00256115
	1-SYBR	csuE	Coumarin(1/8MIC)		0.275428	0.00372564	0.00372564	0.00263443	0.00263443	0.212728	0.0132286	0.0132286	0.00935404	0.00935404	0.212728	0.0132286	0.0132286	0.00935404	0.00935404	2	25.1729	0.019515	0.0137992
	1-SYBR
	1-SYBR
	1-SYBR
	1-SYBR
	1-SYBR
	1-SYBR
	1-SYBR
	1-SYBR
	1-SYBR
	1-SYBR

## Sheet: Run Information
File Name	admin_2021-11-14 12号 咖啡酸 香兰素 abaI abaR cusE.pcrd
Created By User	admin
Notes
ID
Run Started	11/14/2021 10:09:06 UTC
Run Ended	11/14/2021 11:23:09 UTC
Sample Vol	20
Lid Temp	105
Protocol File Name	2021.10.31-诺唯赞程序.prcl
Plate Setup File Name	2021.1114-板.pltd
Base Serial Number	BR002335
Optical Head Serial Number	788BR02307
CFX Manager Version	3.0.1224.1015.
