# Supplementary material for: Effect of traditional Chinese medicine monomers interfering with quorum-sensing on virulence factors of extensively drug-resistant Acinetobacter baumannii
Source: Front Pharmacol. 2023 Mar 30;14:1135180. doi: 10.3389/fphar.2023.1135180 (PMC10097947; doi:10.3389/fphar.2023.1135180)
Supplement: Supplementary file 1 [file DataSheet1.zip › Data Sheet 1/growth curve of TCMMs to XDRAB/12h.xlsx]

## Sheet: Sheet1
Vanillin/μg/ml	1024	512	256	128	64		Matrine/μg/ml	1024	512	256	128	64	control
ab5	0.111	0.767	0.821	1.06	1.114		ab5	0.626	0.817	0.949	1.039	1.066	0.871
ab6	0.12	0.698	0.794	0.935	0.963		ab6	0.568	0.753	0.847	0.959	0.968	0.954
ab9	0.134	0.478	0.792	0.924	0.949		ab9	0.34	0.765	0.781	1.046	0.909	0.718
ab2	0.133	0.541	0.801	0.888	1.022		ab2	0.423	0.735	0.902	1.031	1.122	0.79
ab3	0.11	0.517	0.627	0.766	0.774		ab3	0.326	0.549	0.685	0.681	0.66	0.795
ab4	0.116	0.463	0.608	0.712	0.679		ab4	0.331	0.548	0.727	0.677	0.662	0.895
ab1	0.121	0.53	0.782	0.667	0.76		ab1	0.36	0.551	0.812	0.804	0.742	0.781
ab7	0.113	0.347	0.812	0.929	1.03		ab7	0.432	0.758	0.884	0.988	1.061	0.823
ab8	0.122	0.398	0.761	0.906	0.996		ab8	0.415	0.726	0.866	0.932	0.948	0.775
ab10	0.137	0.308	0.737	0.904	0.819		ab10	0.366	0.604	0.844	0.782	0.88	0.896
ab11	0.131	0.298	0.731	0.696	0.772		ab11	0.308	0.696	0.722	0.769	1.141	0.997
ab12	0.166	0.328	0.696	0.839	0.841		ab12	0.323	0.583	0.928	0.887	0.867	0.936
	0.126167	0.47275	0.746833	0.852167				0.4015	0.67375	0.828917	0.882917		0.852583
	0.0156	0.15	0.0707	0.1183				0.1009	0.0994	0.0851	0.1364		0.085
Caffeic acid/μg/ml	1024	512	256	128	64		Cinnamic acid/μg/ml	1024	512	256	128	64
ab5	0.242	0.697	0.96	1.07	1.17		ab5	0.114	0.514	0.901	1.011	1.051
ab6	0.263	0.514	0.923	0.988	1.039		ab6	0.103	0.417	0.844	1.03	0.96
ab9	0.272	0.528	0.773	0.824	1.125		ab9	0.102	0.236	0.728	0.804	0.923
ab2	0.291	0.675	0.782	1.083	1.074		ab2	0.118	0.331	0.742	0.919	0.884
ab3	0.285	0.468	0.653	0.803	1.119		ab3	0.124	0.274	0.692	0.756	0.832
ab4	0.327	0.461	0.701	0.853	0.923		ab4	0.148	0.222	0.712	1.052	0.849
ab1	0.33	0.48	0.715	0.79	0.899		ab1	0.17	0.247	0.824	1.032	0.941
ab7	0.505	0.986	0.802	1.085	1.164		ab7	0.252	1.048	0.782	1.119	1.089
ab8	0.598	0.888	0.988	0.997	1.043		ab8	0.473	0.853	0.98	0.968	0.969
ab10	0.625	0.696	0.773	1.034	1		ab10	0.451	0.942	0.792	0.996	0.898
ab11	0.569	0.677	0.72	0.773	0.829		ab11	0.226	0.792	0.808	0.825	0.851
ab12	0.506	0.729	0.75	0.847	0.837		ab12	0.187	0.738	0.835	0.84	0.771
	0.401083	0.649917	0.795	0.928917				0.205667	0.551167	0.803333	0.946
	0.1465	0.1686	0.1066	0.1244				0.1291	0.3058	0.0824	0.1151
Coumarin/μg/ml	ab2	ab8	ab4	ab5	ab6	ab7	ab9	ab10	ab11	ab12	ab1	ab3
128	0.138	0.736	0.115	0.379	0.319	0.366	0.41	0.209	0.293	0.73	0.133	0.096	0.327	0.219
64	0.273	0.698	0.141	0.767	0.86	0.57	0.73	0.311	0.454	0.646	0.697	0.207	0.5295	0.2434
32	0.834	0.799	0.75	0.882	0.884	0.801	0.81	0.874	0.781	0.725	0.847	0.807	0.816167	0.0506
16	1.101	0.9	0.849	0.908	1.125	0.662	0.888	1.139	0.876	0.823	1.161	0.958	0.949167	0.1527
Kaempferol/μg/ml	ab2	ab8	ab4	ab5	ab6	ab7	ab9	ab10	ab11	ab12	ab1	ab3
256	0.226	0.607	0.407	0.303	0.371	0.308	0.36	0.389	0.305	0.489	0.293	0.439	0.37475	0.1026
128	0.86	0.885	0.33	1.021	0.701	0.783	0.922	0.513	0.759	0.865	0.947	0.741	0.77725	0.1937
64	1.062	1.056	0.799	0.961	0.816	0.991	0.923	0.797	0.871	0.854	1.095	0.951	0.931333	0.1056
32	1.153	1.081	0.941	1.064	0.989	0.822	1.003	1.066	1.088	0.855	1.218	1.075	1.02958	0.1149
Myricetin/μg/ml	ab2	ab8	ab4	ab5	ab6	ab7	ab9	ab10	ab11	ab12	ab1	ab3
128	1.149	1.087	0.961	1.202	1.157	0.975	1.185	0.946	1.002	1.091	1.123	0.926	1.067	0.0998
64	1.063	0.957	0.893	1.132	0.996	0.918	1.073	0.809	0.945	0.894	1.126	0.832	0.969833	0.109
32	0.927	1.01	0.864	0.845	0.875	0.887	0.881	0.812	0.982	0.877	0.901	0.913	0.897833	0.0551
16	1.208	1.068	0.941	1.208	1.115	0.945	1.178	0.822	1.044	0.942	1.237	1.063	1.06425	0.1315
Hordenine/μg/ml	ab2	ab8	ab4	ab5	ab6	ab7	ab9	ab10	ab11	ab12	ab1	ab3
512	0.255	0.947	0.205	0.446	0.453	0.287	0.438	0.528	0.346	0.912	0.245	0.171	0.436083	0.2558
256	0.511	0.831	0.305	0.519	0.623	0.431	0.531	0.625	0.453	0.797	0.537	0.411	0.547833	0.1528
128	0.747	0.88	0.672	0.765	0.834	0.649	0.729	0.758	0.656	0.821	0.826	0.875	0.767667	0.0812
64	0.99	0.963	0.795	0.925	1.03	0.789	0.934	0.989	0.839	0.922	1.057	0.909	0.9285	0.0859
4-Terpineol/μg/ml	ab2	ab8	ab4	ab5	ab6	ab7	ab9	ab10	ab11	ab12	ab1	ab3
256	0.104	0.091	0.075	0.096	0.088	0.089	0.086	0.113	0.116	0.102	0.114	0.076	0.0958333	0.0141
128	0.388	0.157	0.103	0.486	0.354	0.393	0.329	0.21	0.402	0.106	0.521	0.127	0.298	0.1504
64	0.788	0.613	0.803	0.819	0.805	0.614	0.784	0.622	0.641	0.798	0.89	0.898	0.75625	0.1053
32	0.991	0.865	0.749	0.966	0.935	0.746	0.94	0.876	0.793	0.907	1.088	0.91	0.897167	0.1003
Furanone C30/μg/ml	ab8	ab9	ab10	ab1	AB11	AB12	ab2	ab3	ab4	ab5	ab6	ab7
64	0.105	0.132	0.181	0.161	0.165	0.169	0.141	0.15	0.151	0.103	0.199	0.172
32	0.233	0.174	0.374	0.196	0.192	0.33	0.666	0.266	0.315	0.134	0.214	0.234	0.277333	0.1407
16	0.647	0.453	0.679	0.346	0.281	0.637	0.929	0.614	0.644	0.314	0.358	0.334	0.519667	0.2004
8	0.771	0.706	0.769	0.524	0.463	0.776	1.04	0.762	0.814	0.62	0.495	0.618	0.6965	0.1624
4	0.855	0.814	0.842	0.698	0.603	0.873	1.07	0.867	0.853	0.763	0.624	0.703	0.797083	0.1284
2	0.896	0.868	0.885	0.813	0.649	0.918	1.145	0.938	0.952	0.781	0.69	0.756
1	0.97	0.895	0.931	0.884	0.76	0.959	1.162	1.019	1.02	0.788	0.739	0.825
