# Supplementary material for: Effect of traditional Chinese medicine monomers interfering with quorum-sensing on virulence factors of extensively drug-resistant Acinetobacter baumannii
Source: Front Pharmacol. 2023 Mar 30;14:1135180. doi: 10.3389/fphar.2023.1135180 (PMC10097947; doi:10.3389/fphar.2023.1135180)
Supplement: Supplementary file 1 [file DataSheet1.zip › Data Sheet 1/growth curve of TCMMs to XDRAB/18h.xlsx]

## Sheet: Sheet1
Vanillin/μg/ml	1024	512	256	128	64		Matrine/μg/ml	1024	512	256	128	64	阳性
ab5	0.117	0.952	1.054	1.125	1.175		ab5	0.766	0.949	1.048	1.124	1.151	1.198
ab6	0.156	0.962	1.076	1.149	1.186		ab6	0.767	0.973	1.061	1.138	1.15	1.158
ab9	0.151	0.88	1.11	1.214	1.403		ab9	0.554	1.338	1.074	1.238	1.249	1.276
ab2	0.177	0.935	1.138	1.268	1.573		ab2	0.628	1.389	1.139	1.528	1.509	1.286
ab3	0.14	0.898	1.03	1.147	1.185		ab3	0.684	0.898	1.135	1.076	1.089	1.183
ab4	0.169	0.897	1.047	1.152	1.112		ab4	0.682	0.907	1.121	1.079	1.092	1.218
ab1	0.173	0.953	1.047	1.124	1.191		ab1	0.722	0.937	1.066	1.187	1.165	1.119
ab7	0.12	0.768	1.003	1.162	1.25		ab7	0.523	0.879	1.133	1.158	1.241	1.135
ab8	0.147	0.81	1.019	1.178	1.264		ab8	0.57	0.866	1.056	1.175	1.232	1.174
ab10	0.178	0.773	1.05	1.212	1.228		ab10	0.578	0.833	1.076	1.147	1.235	1.185
ab11	0.182	0.783	1.071	1.132	1.216		ab11	0.555	0.892	1.054	1.174	1.356	1.181
ab12	0.22	0.829	1.039	1.21	1.26		ab12	0.568	0.854	1.132	1.205	1.262	1.123
	0.160833	0.87	1.057	1.17275				0.633083	0.97625	1.09125	1.18575		1.18633
	0.0287	0.0742	0.0377	0.0445				0.0875	0.1855	0.037	0.1177		0.0533
Caffeic acid/μg/ml	1024	512	256	128	64		Cinnamic acid/μg/ml	1024	512	256	128	64
ab5	0.332	1.072	1.199	1.285	1.329		ab5	0.121	0.943	1.122	1.229	1.272
ab6	0.372	0.905	1.254	1.301	1.341		ab6	0.11	0.909	1.122	1.278	1.271
ab9	0.383	0.955	1.178	1.232	1.373		ab9	0.115	0.749	1.1	1.19	1.273
ab2	0.376	1.155	1.144	1.363	1.376		ab2	0.124	0.879	1.131	1.234	1.264
ab3	0.363	0.924	1.114	1.27	1.406		ab3	0.134	0.845	1.101	1.204	1.278
ab4	0.404	0.904	1.168	1.292	1.335		ab4	0.16	0.774	1.125	1.33	1.276
ab1	0.427	0.983	1.211	1.268	1.349		ab1	0.187	0.748	1.174	1.34	1.339
ab7	0.646	1.162	1.214	1.25	1.29		ab7	0.393	1.205	1.24	1.275	1.273
ab8	0.926	1.12	1.207	1.206	1.248		ab8	0.798	1.087	1.194	1.195	1.209
ab10	1.112	1.348	1.083	1.455	1.565		ab10	0.558	1.453	1.126	1.521	1.298
ab11	0.9	0.988	1.121	1.12	1.184		ab11	0.458	1.057	1.132	1.145	1.197
ab12	0.907	1.037	1.094	1.124	1.186		ab12	0.417	1.053	1.141	1.195	1.191
	0.6444	1.0576	1.16558	1.258				0.3344	0.985	1.14233	1.2629
	0.29	0.138	0.0542	0.1009				0.2298	0.2297	0.0408	0.1105
Coumarin/μg/ml	ab2	ab8	ab4	ab5	ab6	ab7	ab9	ab10	ab11	ab12	ab1	ab3
128	0.172	0.763	0.135	0.517	0.555	0.504	0.574	0.42	0.339	0.779	0.156	0.114	0.419	0.2369
64	0.523	0.879	0.505	0.9	1.069	0.698	0.915	0.606	0.579	0.904	1.011	0.74	0.777417	0.1943
32	1.135	1.103	1.126	1.109	1.21	0.931	1.125	1.031	0.987	1.128	1.184	1.151	1.10167	0.0805
16	1.295	1.235	1.277	1.199	1.421	0.91	1.214	1.172	1.081	1.253	1.338	1.308	1.22525	0.1315
4-Terpineol/μg/ml	ab2	ab8	ab4	ab5	ab6	ab7	ab9	ab10	ab11	ab12	ab1	ab3
256	0.117	0.094	0.085	0.105	0.133	0.149	0.096	0.177	0.391	0.115	0.286	0.094	0.1535	0.093
128	0.938	0.167	0.579	0.998	0.809	0.8	0.954	0.535	0.819	0.199	1.054	0.722	0.7145	0.2933
64	1.163	0.921	1.072	1.198	1.156	0.972	1.217	1.008	1.042	1.173	1.115	1.121	1.0965	0.094
32	1.322	1.22	1.234	1.292	1.295	1.089	1.292	1.15	1.195	1.291	1.386	1.342	1.259	0.0845
Hordenine/μg/ml	ab2	ab8	ab4	ab5	ab6	ab7	ab9	ab10	ab11	ab12	ab1	ab3
512	0.491	1.066	0.298	0.525	0.51	0.373	0.528	0.611	0.445	1.081	0.437	0.281	0.553833	0.2609
256	0.645	1.103	0.487	0.64	0.675	0.531	0.61	0.721	0.531	1.112	0.686	0.553	0.691167	0.207
128	1.031	1.224	0.924	1.108	1.163	0.951	0.944	1.115	0.981	1.237	1.131	1.234	1.08692	0.1174
64	1.136	1.268	1.072	1.113	1.181	0.999	1.114	1.044	1.053	1.292	1.16	1.134	1.1305	0.087
Myricetin(coloured)/μg/ml	ab2	ab8	ab4	ab5	ab6	ab7	ab9	ab10	ab11	ab12	ab1	ab3
128	1.343	1.326	1.319	1.371	1.4	1.26	1.354	1.227	1.291	1.309	1.348	1.261	1.31742	0.0506
64	1.31	1.154	1.23	1.283	1.297	1.176	1.289	1.023	1.241	1.163	1.339	1.245	1.22917	0.0881
32	1.35	1.222	1.269	1.342	1.346	1.199	1.351	1.212	1.284	1.236	1.372	1.29	1.28942	0.062
16	1.371	1.285	1.329	1.356	1.39	1.221	1.361	1.035	1.307	1.272	1.382	1.379	1.30733	0.1003
Kaempferol/μg/ml	ab2	ab8	ab4	ab5	ab6	ab7	ab9	ab10	ab11	ab12	ab1	ab3
256	0.264	0.907	0.446	0.413	0.507	0.403	0.445	0.784	0.437	0.809	0.329	0.461	0.517083	0.2026
128	1.131	1.188	0.913	1.213	1.109	1.057	1.232	0.908	1.087	1.19	1.169	1.216	1.11775	0.1109
64	1.238	1.31	1.264	1.234	1.277	1.094	1.232	1.066	1.252	1.229	1.247	1.301	1.22867	0.0745
32	1.273	1.286	1.311	1.252	1.338	1.156	1.231	1.166	1.305	1.24	1.279	1.337	1.2645	0.0592
Furanone C30/μg/ml	ab8	ab9	ab10	ab1	AB11	AB12	ab2	ab3	ab4	ab5	ab6	ab7
64	0.103	0.642	0.818	0.467	0.559	0.721	0.924	0.891	0.862	0.146	0.796	0.654
32	0.98	0.737	0.914	0.797	0.724	1.047	1.189	1.095	1.133	0.382	0.881	0.89	0.897417	0.2217
16	1.129	1.083	0.915	1.007	0.992	1.169	1.256	1.227	1.224	0.964	1.109	1.014	1.09075	0.1133
8	1.144	1.116	0.958	1.089	1.118	1.197	1.166	1.259	1.077	1.127	1.192	1.099	1.1285	0.075
4	1.167	1.11	0.953	1.119	1.147	1.19	1.268	1.281	1.269	1.141	1.236	1.106	1.16558	0.0929
2	1.175	1.101	0.951	1.121	1.15	1.196	1.285	1.289	1.298	1.128	1.244	1.138	1.173	0.0992
1	1.193	1.101	0.973	1.127	1.184	1.202	1.27	1.315	1.303	1.117	1.246	1.175
