# Supplementary material for: Effect of traditional Chinese medicine monomers interfering with quorum-sensing on virulence factors of extensively drug-resistant Acinetobacter baumannii
Source: Front Pharmacol. 2023 Mar 30;14:1135180. doi: 10.3389/fphar.2023.1135180 (PMC10097947; doi:10.3389/fphar.2023.1135180)
Supplement: Supplementary file 1 [file DataSheet1.zip › Data Sheet 1/growth curve of TCMMs to XDRAB/24h.xlsx]

## Sheet: Sheet1
Vanillin/μg/ml	1024	512	256	128	64		Matrine/μg/ml	1024	512	256	128	64	control
ab5	0.12	0.969	1.121	1.205	1.242		ab5	0.787	1.015	1.129	1.17	1.226	1.187
ab6	0.23	1.013	1.107	1.167	1.214		ab6	0.802	0.994	1.2	1.211	1.188	1.206
ab9	0.165	1.042	1.21	1.305	1.612		ab9	0.607	1.43	1.125	1.279	1.328	1.238
ab2	0.228	1.066	1.22	1.434	1.622		ab2	0.68	1.466	1.167	1.581	1.605	1.239
ab3	0.16	0.992	1.101	1.185	1.23		ab3	0.785	0.995	1.079	1.132	1.164	1.119
ab4	0.157	0.975	1.092	1.175	1.171		ab4	0.758	0.981	1.065	1.231	1.15	1.15
ab1	0.145	1.013	1.112	1.213	1.221		ab1	0.773	0.99	1.102	1.192	1.213	1.13
ab7	0.122	0.93	1.167	1.23	1.306		ab7	0.548	0.909	1.087	1.223	1.295	1.182
ab8	0.162	0.932	1.102	1.253	1.325		ab8	0.635	0.912	1.11	1.241	1.308	1.125
ab10	0.176	0.898	1.116	1.264	1.309		ab10	0.633	0.859	1.115	1.221	1.305	1.164
ab11	0.18	0.913	1.227	1.253	1.297		ab11	0.613	0.89	1.093	1.225	1.331	1.185
ab12	0.183	0.976	1.08	1.265	1.334		ab12	0.657	0.931	1.136	1.268	1.351	1.161
	0.169	0.976583	1.13792	1.24575				0.689833	1.031	1.11733	1.24783		1.17383
	0.0344	0.0519	0.0533	0.0724				0.0868	0.2009	0.038	0.1122		0.0403
Caffeic acid/μg/ml	1024	512	256	128	64		Cinnamic acid/μg/ml	1024	512	256	128	64
ab5	0.458	1.179	1.236	1.322	1.356		ab5	0.13	1.021	1.213	1.29	1.331
ab6	0.597	1.118	1.311	1.354	1.391		ab6	0.124	1.022	1.227	1.332	1.348
ab9	0.535	1.161	1.262	1.315	1.393		ab9	0.119	0.91	1.204	1.277	1.343
ab2	0.481	1.217	1.203	1.363	1.393		ab2	0.119	0.966	1.181	1.301	1.336
ab3	0.431	1.127	1.189	1.323	1.399		ab3	0.108	0.954	1.179	1.273	1.332
ab4	0.435	1.072	1.195	1.302	1.342		ab4	0.113	0.904	1.16	1.316	1.312
ab1	0.507	1.142	1.252	1.307	1.368		ab1	0.124	0.867	1.193	1.323	1.341
ab7	0.787	1.162	1.213	1.241	1.266		ab7	0.546	1.176	1.218	1.252	1.263
ab8	1.052	1.148	1.226	1.234	1.263		ab8	0.886	1.124	1.227	1.23	1.242
ab10	1.352	1.144	1.115	1.612	1.598		ab10	1.247	1.488	1.178	1.551	1.432
ab11	1.042	1.101	1.16	1.209	1.256		ab11	0.683	1.132	1.201	1.215	1.259
ab12	1.036	1.128	1.182	1.204	1.254		ab12	0.644	1.138	1.217	1.226	1.239
	0.726083	1.14158	1.212	1.3155				0.403583	1.0585	1.19983	1.29883
	0.3166	0.0374	0.051	0.1079				0.3891	0.1703	0.0217	0.0885
4-Terpineol/μg/ml	ab2	ab8	ab4	ab5	ab6	ab7	ab9	ab10	ab11	ab12	ab1	ab3
256	0.133	0.089	0.09	0.114	0.17	0.194	0.103	0.208	0.495	0.131	0.341	0.101	0.18075	0.122
128	0.997	0.174	0.746	1.071	0.924	0.899	1.043	0.705	0.873	0.232	1.073	0.828	0.797083	0.302
64	1.153	1.146	1.054	1.148	1.125	1.019	1.157	1.048	1.118	1.189	1.176	1.124	1.12142	0.0536
32	1.239	1.237	1.151	1.168	1.211	1.201	1.167	1.186	1.208	1.235	1.231	1.224	1.20483	0.0306
Myricetin(coloured)/μg/ml	ab2	ab8	ab4	ab5	ab6	ab7	ab9	ab10	ab11	ab12	ab1	ab3
128	1.367	1.377	1.371	1.38	1.464	1.313	1.363	1.318	1.369	1.393	1.399	1.308	1.3685	0.0428
64	1.333	1.225	1.272	1.269	1.352	1.216	1.29	1.059	1.305	1.224	1.359	1.289	1.26608	0.0809
32	1.362	1.265	1.313	1.317	1.393	1.229	1.331	1.079	1.337	1.28	1.331	1.316	1.29608	0.0808
16	1.343	1.275	1.332	1.326	1.442	1.242	1.329	1.339	1.339	1.278	1.328	1.336	1.32575	0.0488
Coumarin/μg/ml	ab2	ab8	ab4	ab5	ab6	ab7	ab9	ab10	ab11	ab12	ab1	ab3
128	0.196	0.763	0.171	0.534	0.613	0.515	0.6	0.495	0.326	0.755	0.179	0.184	0.44425	0.2246
64	0.59	0.858	0.661	0.863	1.068	0.725	0.89	0.673	0.59	0.897	0.988	0.876	0.806583	0.1557
32	1.144	1.104	1.15	1.116	1.317	0.955	1.227	1.042	1.091	1.164	1.183	1.177	1.13917	0.0909
16	1.311	1.24	1.299	1.21	1.419	1.125	1.235	1.172	1.209	1.295	1.311	1.335	1.26342	0.0802
Hordenine/μg/ml	ab2	ab8	ab4	ab5	ab6	ab7	ab9	ab10	ab11	ab12	ab1	ab3
512	0.639	1.057	0.309	0.534	0.524	0.387	0.534	0.6	0.459	1.089	0.61	0.302	0.587	0.2524
256	0.686	1.116	0.512	0.665	0.699	0.548	0.64	0.776	0.547	1.137	0.774	0.589	0.724083	0.2062
128	1.201	1.259	1.142	1.173	1.019	1.091	0.99	1.004	1.133	1.302	1.219	1.215	1.14567	0.1022
64	1.21	1.324	1.352	1.195	1.266	1.223	1.196	1.142	1.231	1.373	1.24	1.265	1.25142	0.0687
Kaempferol/μg/ml	ab2	ab8	ab4	ab5	ab6	ab7	ab9	ab10	ab11	ab12	ab1	ab3
256	0.297	1.091	0.737	0.514	0.616	0.498	0.52	0.841	0.54	1.028	0.4	0.704	0.648833	0.2418
128	1.167	1.228	1.173	1.204	1.204	1.12	1.208	0.959	1.152	1.236	1.187	1.292	1.1775	0.0817
64	1.25	1.309	1.309	1.196	1.339	1.149	1.195	1.128	1.313	1.247	1.253	1.323	1.25092	0.0708
32	1.274	1.271	1.321	1.203	1.366	1.198	1.184	1.169	1.336	1.266	1.273	1.299	1.26333	0.0631
Furanone C30/μg/ml	ab8	ab9	ab10	ab1	AB11	AB12	ab2	ab3	ab4	ab5	ab6	ab7
64	0.22	1.153	0.939	0.746	1.043	1.084	1.162	1.197	1.188	0.58	1.164	0.941	0.951417	0.2997
32	1.169	1.093	0.951	1.101	1.088	1.19	1.289	1.266	1.281	0.9	1.239	1.111	1.13983	0.1249
16	1.221	1.159	0.936	1.142	1.175	1.236	1.105	1.079	1.019	1.14	1.28	1.176	1.139	0.0951
8	1.212	1.165	0.953	1.166	1.219	1.131	1.121	1.075	1.092	1.159	1.12	1.11	1.12692	0.0702
4	1.213	1.149	0.934	1.179	1.212	1.235	1.317	1.277	1.279	1.153	1.311	1.174	1.20275	0.1028
2	1.209	1.136	0.926	1.182	1.214	1.225	1.323	1.278	1.282	1.15	1.31	1.172	1.20058	0.1061
1	1.215	1.13	0.957	1.187	1.207	1.231	1.306	1.275	1.274	1.144	1.295	1.177	1.19983	0.0955
