# Supplementary material for: Effect of traditional Chinese medicine monomers interfering with quorum-sensing on virulence factors of extensively drug-resistant Acinetobacter baumannii
Source: Front Pharmacol. 2023 Mar 30;14:1135180. doi: 10.3389/fphar.2023.1135180 (PMC10097947; doi:10.3389/fphar.2023.1135180)
Supplement: Supplementary file 1 [file DataSheet1.zip › Data Sheet 1/growth curve of TCMMs to XDRAB/6h.xlsx]

## Sheet: Sheet1
Vanillin/μg/ml	1024	512	256	128	64		Matrine/μg/ml	1024	512	256	128	64	control
ab5	0.098	0.134	0.173	0.218	0.248		ab5	0.126	0.186	0.232	0.241	0.262	0.138
ab6	0.098	0.121	0.133	0.161	0.167		ab6	0.118	0.198	0.177	0.175	0.181	0.166
ab9	0.101	0.102	0.129	0.142	0.137		ab9	0.105	0.124	0.133	0.232	0.14	0.116
ab2	0.097	0.1	0.124	0.131	0.132		ab2	0.104	0.119	0.148	0.133	0.192	0.114
ab3	0.086	0.091	0.107	0.118	0.117		ab3	0.084	0.099	0.107	0.134	0.126	0.122
ab4	0.09	0.092	0.1	0.117	0.125		ab4	0.087	0.099	0.113	0.124	0.122	0.119
ab1	0.093	0.107	0.103	0.115	0.118		ab1	0.097	0.105	0.116	0.131	0.139	0.165
ab7	0.101	0.113	0.126	0.137	0.153		ab7	0.103	0.134	0.137	0.156	0.16	0.125
ab8	0.101	0.099	0.113	0.116	0.118		ab8	0.096	0.106	0.114	0.122	0.121	0.126
ab10	0.102	0.103	0.106	0.11	0.106		ab10	0.09	0.104	0.107	0.106	0.114	0.118
ab11	0.098	0.1	0.1	0.101	0.104		ab11	0.088	0.095	0.097	0.108	0.185	0.119
ab12	0.106	0.104	0.112	0.118	0.121		ab12	0.104	0.112	0.123	0.125	0.127	0.143
			0.118833							0.133667			0.130917
			0.0206							0.0379			0.0183
Caffeic acid/μg/ml	1024	512	256	128	64		Cinnamic acid/μg/ml	1024	512	256	128	64
ab5	0.164	0.178	0.186	0.189	0.196		ab5	0.095	0.12	0.131	0.128	0.131
ab6	0.167	0.137	0.149	0.142	0.137		ab6	0.084	0.094	0.105	0.114	0.114
ab9	0.164	0.148	0.143	0.139	0.136		ab9	0.086	0.097	0.106	0.108	0.115
ab2	0.172	0.147	0.14	0.135	0.134		ab2	0.087	0.098	0.102	0.114	0.106
ab3	0.163	0.142	0.133	0.131	0.134		ab3	0.085	0.094	0.097	0.102	0.108
ab4	0.178	0.149	0.144	0.139	0.139		ab4	0.092	0.095	0.099	0.104	0.108
ab1	0.174	0.156	0.15	0.153	0.145		ab1	0.093	0.104	0.124	0.119	0.124
ab7	0.212	0.355	0.359	0.354	0.367		ab7	0.109	0.246	0.28	0.287	0.292
ab8	0.202	0.314	0.27	0.297	0.251		ab8	0.1	0.154	0.192	0.194	0.191
ab10	0.187	0.183	0.181	0.199	0.189		ab10	0.106	0.151	0.156	0.187	0.164
ab11	0.183	0.17	0.18	0.189	0.188		ab11	0.095	0.18	0.197	0.194	0.161
ab12	0.192	0.175	0.191	0.191	0.189		ab12	0.09	0.116	0.131	0.213	0.155
			0.1855					0.0935	0.129083	0.143333
			0.0662					0.0081	0.0466	0.0551
4-Terpineol/μg/ml	ab2	ab8	ab4	ab5	ab6	ab7	ab9	ab10	ab11	ab12	ab1	ab3
256	0.094	0.089	0.074	0.093	0.091	0.097	0.082	0.1	0.099	0.09	0.096	0.073
128	0.118	0.112	0.09	0.14	0.131	0.151	0.103	0.128	0.125	0.098	0.12	0.092
64	0.133	0.148	0.092	0.168	0.23	0.137	0.127	0.139	0.132	0.146	0.164	0.1	0.143	0.0352
32	0.16	0.175	0.103	0.16	0.191	0.189	0.152	0.176	0.153	0.174	0.193	0.13	0.163	0.0265
Hordenine/μg/ml	ab2	ab8	ab4	ab5	ab6	ab7	ab9	ab10	ab11	ab12	ab1	ab3
512	0.121	0.262	0.096	0.136	0.136	0.124	0.133	0.147	0.127	0.243	0.12	0.09
256	0.117	0.184	0.093	0.133	0.219	0.129	0.139	0.137	0.135	0.173	0.12	0.098	0.13975	0.0361
128	0.133	0.183	0.098	0.184	0.217	0.13	0.141	0.15	0.126	0.167	0.148	0.1	0.148083	0.0351
64	0.17	0.192	0.101	0.176	0.243	0.142	0.203	0.171	0.161	0.174	0.196	0.131
Myricetin/μg/ml	ab2	ab8	ab4	ab5	ab6	ab7	ab9	ab10	ab11	ab12	ab1	ab3
128	0.334	0.43	0.28	0.381	0.361	0.323	0.36	0.368	0.327	0.384	0.302	0.24
64	0.243	0.301	0.177	0.475	0.236	0.326	0.215	0.225	0.331	0.232	0.251	0.177	0.26575	0.0829
32	0.242	0.285	0.166	0.35	0.211	0.21	0.233	0.211	0.282	0.213	0.249	0.163	0.234583	0.0526
16	0.258	0.257	0.158	0.238	0.218	0.189	0.228	0.236	0.231	0.218	0.278	0.184
Kaempferol/μg/ml	ab2	ab8	ab4	ab5	ab6	ab7	ab9	ab10	ab11	ab12	ab1	ab3
256	0.185	0.365	0.355	0.219	0.268	0.23	0.282	0.249	0.204	0.277	0.242	0.376
128	0.26	0.25	0.257	0.3	0.231	0.327	0.284	0.223	0.27	0.256	0.273	0.298
64	0.21	0.28	0.197	0.169	0.151	0.152	0.165	0.238	0.225	0.199	0.204	0.218	0.200667	0.0379
32	0.231	0.305	0.241	0.222	0.238	0.175	0.19	0.28	0.321	0.196	0.258	0.247	0.242	0.0445
Coumarin/μg/ml	ab2	ab8	ab4	ab5	ab6	ab7	ab9	ab10	ab11	ab12	ab1	ab3
128	0.117	0.178	0.1	0.146	0.146	0.128	0.139	0.147	0.112	0.167	0.109	0.084
64	0.104	0.182	0.092	0.276	0.161	0.139	0.162	0.148	0.119	0.158	0.115	0.096
32	0.184	0.184	0.106	0.246	0.181	0.137	0.151	0.176	0.127	0.165	0.177	0.102	0.161333	0.0399
16	0.207	0.203	0.105	0.187	0.18	0.144	0.171	0.204	0.232	0.173	0.221	0.133	0.18	0.0376
Furanone C30/μg/ml	ab8	ab9	ab10	ab1	AB11	AB12	ab2	ab3	ab4	ab5	ab6	ab7
64	0.112	0.114	0.112	0.111	0.111	0.11	0.112	0.112	0.113	0.108	0.119	0.111
32	0.098	0.097	0.104	0.099	0.095	0.112	0.118	0.099	0.102	0.087	0.115	0.117
16	0.132	0.09	0.097	0.089	0.087	0.135	0.121	0.085	0.087	0.08	0.098	0.124
8	0.162	0.105	0.104	0.098	0.094	0.159	0.135	0.086	0.09	0.09	0.101	0.14	0.113667	0.0276
4	0.211	0.151	0.132	0.121	0.111	0.202	0.152	0.102	0.1	0.119	0.11	0.166	0.13975	0.0375
2	0.263	0.203	0.149	0.154	0.128	0.242	0.209	0.112	0.117	0.15	0.13	0.187
1	0.337	0.246	0.199	0.213	0.155	0.266	0.276	0.137	0.141	0.171	0.156	0.2
kb	0.566	0.434	0.43	0.352	0.31	0.515	0.45	0.317	0.238	0.287	0.263	0.341
