# Supplementary material for: Effect of traditional Chinese medicine monomers interfering with quorum-sensing on virulence factors of extensively drug-resistant Acinetobacter baumannii
Source: Front Pharmacol. 2023 Mar 30;14:1135180. doi: 10.3389/fphar.2023.1135180 (PMC10097947; doi:10.3389/fphar.2023.1135180)
Supplement: Supplementary file 1 [file DataSheet1.zip › Data Sheet 1/MIC/MIC of 34 TCMMs to CV026.xlsx]

## Sheet: Sheet1
Resveratrol（coloured）/μg/ml	128	64	32	16	8	4	Phloretin/μg/ml	1024	512	256	128	64	32
cv026	0.273	0.121	0.141	0.1	0.142	0.219	cv026	0.107	0.092	0.075	0.075	0.345	0.377
cv026	0.194	0.13	0.111	0.1	0.167	0.247	cv026	0.083	0.103	0.076	0.071	0.151	0.379
kb	0.196	0.136	0.129	0.103	0.087	0.074	kb	0.127	0.104	0.08	0.079	0.067	0.062
Malic acid/μg/ml	1024	512	256	128	64	32	Hordenine/μg/ml	1024	512	256	128	64	32
cv026	0.049	0.552	0.502	0.436	0.381	0.389	cv026	0.063	0.168	0.153	0.172	0.181	0.19
cv026	0.056	0.541	0.475	0.39	0.342	0.351	cv026	0.058	0.131	0.128	0.157	0.156	0.15
Linalool/μg/ml	1024	512	256	128	64	32	Cinnamic aldehyde/μg/ml	512	256	128	64	32	16
cv026	0.05	0.049	0.059	0.248	0.283	0.108	cv026	0.052	0.05	0.05	0.049	0.05	0.148
cv026	0.049	0.048	0.05	0.168	0.266	0.102	cv026	0.067	0.049	0.048	0.049	0.051	0.271
kb	0.051	0.05	0.049	0.05	0.05	0.049	kb	0.059	0.051	0.05	0.051	0.052	0.052
Linoleic acid/μg/ml	1024	512	256	128	64	32	Kaempferol（coloured）/μg/ml	1024	512	256	128	64	32
cv026	0.084	0.072	0.356	0.293	0.263	0.237	cv026	1.134	0.467	0.529	0.369	0.421	0.383
cv026	0.202	0.112	0.296	0.259	0.243	0.211	cv026	0.871	0.412	0.457	0.372	0.397	0.393
kb	0.116	0.231	0.229	0.216	0.127	0.074	cv026	0.655	0.458	0.383	0.361	0.331	0.327
Hesperidin（coloured）/μg/ml	1024	512	256	128	64	32	Coumarin/μg/ml	1024	512	256	128	64	32
cv026	0.482	0.365	0.322	0.278	0.272	0.262	cv026	0.05	0.052	0.115	0.433	0.601	0.635
cv026	0.435	0.356	0.24	0.247	0.219	0.222	cv026	0.05	0.056	0.222	0.439	0.491	0.586
kb	0.31	0.094	0.088	0.057	0.052	0.052	kb	0.05	0.049	0.051	0.05	0.049	0.05
Eugenol/μg/ml	512	256	128	64	32	16	Carvacrol/μg/ml	512	256	128	64	32	16
cv026	0.073	0.067	0.06	0.067	0.146	0.139	cv026	0.123	0.065	0.061	0.062	0.067	0.233
cv026	0.097	0.089	0.078	0.08	0.143	0.105	cv026	0.095	0.073	0.068	0.066	0.098	0.222
cv026	0.094	0.091	0.077	0.082	0.135	0.103	cv026	0.092	0.082	0.081	0.082	0.084	0.242
Hordenine/μg/ml	1024	512	256	128	64	32	Vanillin/μg/ml	1024	512	256	128	64	32
cv026	0.062	0.175	0.22	0.264	0.304	0.323	cv026	0.062	0.228	0.371	0.35	0.354	0.374
cv026	0.062	0.169	0.219	0.262	0.292	0.324	cv026	0.065	0.218	0.361	0.323	0.333	0.353
cv026	0.064	0.146	0.196	0.257	0.302	0.343	cv026	0.06	0.246	0.361	0.347	0.367	0.4
Nootkatone/μg/ml	1024	512	256	128	64	32	Ferulic acid/μg/ml	1024	512	256	128	64	32
cv026	0.049	0.05	0.049	0.049	0.117	0.381	cv026	0.047	0.116	0.152	0.231	0.34	0.442
cv026	0.049	0.049	0.048	0.048	0.263	0.493	cv026	0.051	0.127	0.131	0.209	0.28	0.372
Baicalin/μg/ml	1024	512	256	128	64	32	Berberine（coloured）	1024	512	256	128	64	32
cv026	0.072	0.071	0.068	0.209	0.405	0.483	cv026	0.487	0.297	0.233	0.329	0.438	0.453
cv026	0.071	0.071	0.067	0.106	0.293	0.417	cv026	0.561	0.338	0.174	0.264	0.416	0.407
Osthole（coloured）/μg/ml	1024	512	256	128	64	32	Naringin（coloured）/μg/ml	1024	512	256	128	64	32
cv026	0.242	0.217	0.432	0.255	0.432	0.388	cv026	0.578	0.72	0.723	0.692	0.67	0.636
cv026	0.624	0.595	0.332	0.315	0.493	0.436	cv026	0.698	0.725	0.692	0.673	0.648	0.64
Parthenolide（coloured）/μg/ml	1024	512	256	128	64	32	Andrographolide/μg/ml	1024	512	256	128	64	32
cv026	0.297	0.114	0.702	0.668	0.651	0.638	cv026	0.7	0.83	0.779	0.739	0.7	0.684
4-Terpineol/μg/ml	1024	512	256	128	64	32	Ellagic acid/μg/ml	1024	512	256	128	64	32
cv026	0.055	0.052	0.178	0.288	0.445	0.544	cv026	0.052	0.052	0.05	0.528	0.517	0.563
cv026	0.057	0.053	0.147	0.314	0.489	0.583	cv026	0.05	0.05	0.05	0.574	0.547	0.572
Naringenin/μg/ml	1024	512	256	128	64	32	Cinnamic acid/μg/ml	1024	512	256	128	64
cv026	0.315	0.085	0.061	0.069	0.315	0.479	cv026	0.088	0.311	0.381	0.321	0.365
							kb	0.059	0.058	0.057	0.058	0.056
Caffeic acid（coloured）/μg/ml	1024	512	256	128	64	32	Citral/μg/ml	1024	512	256	128	64	32
cv026	0.274	0.628	0.607	0.551	0.531	0.643	cv026	0.08	0.069	0.061	0.214	0.287	0.286
cv026	0.29	0.594	0.581	0.548	0.551	0.612	cv026	0.085	0.07	0.058	0.149	0.228	0.252
cv026	0.285	0.602	0.578	0.543	0.532	0.564
Baicalein（coloured）/μg/ml	512	256	128	64	32	16	Myricetin（coloured）/μg/ml	512	256	128	64	32	16
cv026	0.487	0.236	0.178	0.15	0.204	0.618	cv026	0.403	0.292	0.232	0.188	0.587	0.612
cv026	0.518	0.266	0.161	0.134	0.446	0.577	cv026	0.393	0.278	0.215	0.37	0.561	0.54
cv026	0.574	0.285	0.188	0.142	0.552	0.584	cv026	0.391	0.287	0.228	0.44	0.565	0.527
Ursolic acid（coloured）/μg/ml	256	128	64	32	16	8	Magnolol（coloured）/μg/ml	512	256	128	64	32	16
cv026	0.428	0.302	0.58	0.49	0.429	0.431	cv026	0.562	0.547	0.203	0.148	0.208	0.331
cv026	0.345	0.262	0.581	0.447	0.429	0.426	cv026	0.615	0.484	0.305	0.22	0.204	0.33
cv026	0.386	0.33	0.497	0.46	0.454	0.439
Gallic acid（coloured）/μg/ml	1024	512	256	128	64	32	Matrine/μg/ml	1024	512	256	128	64
cv026	0.344	0.216	0.224	0.175	0.136	0.5	cv026	0.063	0.268	0.357	0.325	0.381
cv026	0.423	0.219	0.208	0.161	0.13	0.62	cv026	0.077	0.317	0.362	0.315	0.379
							Capsaicin（coloured）/μg/ml	1024	512	256	128	64	32
Furanone C30/μg/ml	1024	512	256	128	64	32	cv026	0.667	0.682	0.632	0.492	0.303	0.413
cv026	0.057	0.054	0.052	0.053	0.051	0.578	cv026	0.629	0.673	0.655	0.568	0.417	0.452
							cv026	0.743	0.699	0.531	0.47	0.278	0.451
