# Supplementary material for: Effect of traditional Chinese medicine monomers interfering with quorum-sensing on virulence factors of extensively drug-resistant Acinetobacter baumannii
Source: Front Pharmacol. 2023 Mar 30;14:1135180. doi: 10.3389/fphar.2023.1135180 (PMC10097947; doi:10.3389/fphar.2023.1135180)
Supplement: Supplementary file 1 [file DataSheet1.zip › Data Sheet 1/MIC/MIC of TCMMs to XDRAB.xlsx]

## Sheet: Sheet1
Caffeic acid（colour）/μg/ml	2048	1024	512	256	128	64	Myricetin（coloured）/μg/ml	512	256	128	64	32	16
ab1	0.263	0.324	0.404	0.391	0.442	0.529	ab1	0.348	0.283	0.81	0.75	0.749	0.718
ab2	0.263	0.518	0.743	0.898	0.895	0.883	ab2	0.428	0.34	0.681	0.95	0.961	0.932
ab3	0.295	0.552	0.756	0.76	0.86	0.898	ab3	0.385	0.291	0.83	0.939	0.927	0.904
ab4	0.296	0.367	0.643	0.735	0.818	0.801	ab4	0.348	0.28	0.923	0.951	0.89	0.858
ab5	0.349	0.51	0.495	0.537	0.635	0.648	ab5	0.346	0.818	0.745	0.762	0.717	0.627
ab6	0.312	0.513	0.601	0.634	0.704	0.716	ab6		0.279	0.388	0.677	0.581	0.522
ab7	0.364	0.495	0.552	0.642	0.716	0.593	ab7		0.329	0.471	0.68	0.795	0.894
ab8	0.258	0.448	0.508	0.51	0.529	0.528	ab8		0.283	0.45	0.553	0.538	0.506
ab9	0.256	0.449	0.501	0.477	0.483	0.511	ab9		0.283	0.439	0.545	0.534	0.503
ab10	0.328	0.599	0.596	0.559	0.517	0.519	ab10		0.283	0.43	0.526	0.53	0.499
ab11	0.309	0.263	0.252	0.259	0.263	0.236	ab11		0.281	0.795	0.867	0.874	0.803
ab12	0.3	0.266	0.254	0.245	0.297	0.279	ab12		0.301	0.273	0.3	0.284	0.336
Hordenine/μg/ml	1024	512	256	128	64	32	Kaempferol（coloured）/μg/ml	1024	512	256	128	64	32
ab1	0.09	0.113	0.293	0.465	0.536	0.597	ab1	0.508	0.347	0.425	0.863	0.852	1.062
ab2	0.077	0.138	0.326	0.647	0.764	0.848	ab2	0.544	0.27	0.348	0.54	0.768	0.839
ab3	0.08	0.126	0.286	0.605	0.733	0.794	ab3	0.473	0.306	0.537	0.836	0.876	0.674
ab4	0.077	0.13	0.248	0.62	0.729	0.8	ab4	0.496	0.248	0.89	1.075	1.07	1.066
ab5	0.095	0.243	0.318	0.32	0.502	0.508	ab5	0.462	0.33	0.634	0.616	0.574	0.523
ab6	0.092	0.126	0.125	0.482	0.599	0.614	ab6	0.644	0.262	0.43	0.69	0.797	0.783
ab7	0.07	0.105	0.15	0.356	0.429	0.623	ab7	0.435	0.266	0.466	0.53	0.564	0.597
ab8	0.081	0.157	0.323	0.483	0.512	0.517	ab8	0.712	0.392	0.788	0.821	0.77	0.751
ab9	0.082	0.123	0.235	0.359	0.406	0.45	ab9	0.495	0.339	0.644	0.541	0.453	0.422
ab10	0.1	0.156	0.264	0.407	0.387	0.404	ab10	0.477	0.337	0.623	0.512	0.542	0.468
ab11	0.319	0.373	0.546	0.731	0.456	0.618	ab11	0.633	0.338	0.56	0.643	0.644	0.676
ab12	0.08	0.115	0.146	0.262	0.459	0.591	ab12	0.471	0.326	0.672	0.473	0.429	0.396
Vanillin/μg/ml	2048	1024	512	256	128	64	4-Terpineol/μg/ml	1024	512	256	128	64	32
ab1	0.057	0.198	0.709	0.797	0.929	0.913	ab1	0.062	0.053	0.152	0.712	0.771	0.942
ab2	0.071	0.153	0.506	0.728	0.833	0.854	ab2	0.062	0.05	0.234	0.451	0.428	0.44
ab3	0.066	0.275	0.631	0.738	0.75	0.753	ab3	0.128	0.056	0.277	0.533	0.69	0.736
ab4	0.057	0.335	0.792	0.908	1.012	1.107	ab4	0.06	0.06	0.341	0.813	0.899	0.986
ab5	0.072	0.455	0.439	0.386	0.536	0.527	ab5	0.065	0.052	0.39	0.579	0.549	0.533
ab6	0.058	0.202	0.522	0.636	0.619	0.661	ab6	0.058	0.049	0.208	0.553	0.668	0.648
ab7	0.056	0.092	0.179	0.282	0.371	0.524	ab7	0.063	0.056	0.155	0.307	0.392	0.455
ab8	0.062	0.426	0.651	0.727	0.764	0.694	ab8	0.059	0.054	0.168	0.388	0.556	0.631
ab9	0.059	0.198	0.556	0.687	0.654	0.698	ab9	0.613	0.051	0.174	0.407	0.391	0.424
ab10	0.066	0.476	0.317	0.477	0.543	0.515	ab10	0.057	0.05	0.217	0.631	0.616	0.534
ab11	0.055	0.121	0.387	0.525	0.512	0.696	ab11	0.055	0.05	0.196	0.383	0.554	0.623
ab12	0.06	0.138	0.195	0.182	0.238	0.263	ab12	0.053	0.186	0.32	0.349	0.414	0.403
Matrine/μg/ml	2048	1024	512	256	128	64	Cinnamic acid/μg/ml	2048	1024	512	256	128	64
ab1	0.141	0.277	0.494	0.507	0.531	0.357	ab1	0.088	0.104	0.355	0.539	0.651	0.619
ab2	0.091	0.244	0.542	0.639	0.672	0.761	ab2	0.051	0.102	0.437	0.796	0.801	0.89
ab3	0.07	0.2	0.354	0.567	0.753	0.781	ab3	0.052	0.095	0.178	0.728	0.646	0.705
ab4	0.061	0.249	0.625	0.786	0.874	1.063	ab4	0.063	0.063	0.144	0.186	0.21	0.54
ab5	0.093	0.588	0.657	0.737	0.715	0.758	ab5	0.101	0.139	0.703	0.749	0.732	0.736
ab6	0.085	0.154	0.368	0.614	0.468	0.747	ab6	0.062	0.068	0.744	0.825	0.875	0.866
ab7	0.091	0.108	0.171	0.413	0.577	0.631	ab7	0.056	0.057	0.14	0.467	0.578	0.671
ab8	0.205	0.336	0.663	0.74	0.798	0.897	ab8	0.073	0.379	0.694	0.79	0.803	0.852
ab9	0.108	0.153	0.385	0.424	0.457	0.531	ab9	0.072	0.187	0.633	0.643	0.591	0.578
ab10	0.192	0.272	0.683	0.672	0.67	0.676	ab10	0.055	0.073	0.176	0.653	0.611	0.603
ab11	0.056	0.15	0.516	0.689	0.748	0.792	ab11	0.053	0.053	0.173	0.518	0.646	0.683
ab12	0.056	0.525	0.308	0.589	0.286	0.578	ab12	0.075	0.514	0.771	0.904	0.882	0.918
Coumarin/μg/ml	512	256	128	64	32	16
ab1	0.061	0.091	0.145	0.544	0.703	0.685
ab2	0.06	0.071	0.114	0.763	0.875	0.822
ab3	0.069	0.074	0.1	0.709	0.735	0.871
ab4	0.055	0.072	0.389	0.759	0.832	0.949
ab5	0.057	0.099	0.465	0.583	0.601	0.586
ab6	0.084	0.211	0.655	0.854	0.937	0.92
ab7	0.059	0.089	0.238	0.346	0.406	0.497
ab8	0.085	0.093	0.463	0.595	0.685	0.7
ab9	0.091	0.189	0.463	0.494	0.512	0.614
ab10	0.081	0.093	0.13	0.755	0.658	0.662
ab11	0.057	0.068	0.134	0.39	0.486	0.611
ab12	0.06	0.107	0.576	0.737	0.796	0.838
