# Supplementary material for: Effect of traditional Chinese medicine monomers interfering with quorum-sensing on virulence factors of extensively drug-resistant Acinetobacter baumannii
Source: Front Pharmacol. 2023 Mar 30;14:1135180. doi: 10.3389/fphar.2023.1135180 (PMC10097947; doi:10.3389/fphar.2023.1135180)
Supplement: Supplementary file 1 [file DataSheet1.zip › Data Sheet 1/MIC/MICs of 16 antibacterial agents against 12 clinical isolates of A. baumannii.xlsx]

## Sheet: Sheet1
Tigecycline（μg/ml）	128	64	32	16	8	4	2	1	0.5	0.25	0.125	0.06
ab1	0.23	0.142	0.096	0.07	0.057	0.052	0.05	0.107	0.176	0.284	0.279	0.428
ab2	0.232	0.145	0.098	0.073	0.062	0.056	0.052	0.11	0.573	0.598	0.566	0.54
ab3	0.225	0.141	0.101	0.074	0.062	0.054	0.052	0.089	0.337	0.502	0.478	0.631
ab5	0.238	0.145	0.098	0.072	0.06	0.055	0.051	0.084	0.229	0.317	0.378	0.425
ab7	0.218	0.139	0.096	0.073	0.061	0.054	0.052	0.097	0.205	0.393	0.454	0.679															600
ab9	0.249	0.159	0.1	0.076	0.063	0.054	0.052	0.072	0.135	0.297	0.427	0.566
ab10	0.052	0.049	0.048	0.073	0.061	0.053	0.051	0.051	0.093	0.373
Tigecycline（μg/ml）	32	16	8	4	2	1	0.5	0.25	0.1	0.006
ab12	0.095	0.071	0.059	0.053	0.054	0.089	0.312	0.423	0.543	0.544
ab8	0.075	0.072	0.07	0.069	0.068	0.082
Tigecycline（μg/ml）	16	8	4	2	1	0.5
ab6	0.077	0.063	0.057	0.055	0.054	0.098
ab11	0.076	0.062	0.053	0.053	0.102	0.427
Tigecycline（μg/ml）	8	4	2	1	0.5	0.25
ab4	0.053	0.054	0.053	0.143	0.636	0.641
Meropenem（μg/ml）	128	64	32	16	8	4	Imipenem（μg/ml）	128	64	32	16	8	4
ab1	0.047	0.047	0.049	0.101	0.127	0.172	ab1	0.051	0.049	0.073	0.114	0.158	0.337
ab2	0.053	0.054	0.05	0.087	0.095	0.12	ab2	0.055	0.051	0.064	0.083	0.139	0.4
ab3	0.048	0.047	0.046	0.085	0.117	0.518	ab3	0.051	0.049	0.098	0.096	0.293	0.597
ab4	0.053	0.054	0.059	0.115	0.702	0.681	ab4	0.062	0.055	0.084	0.634	0.696	0.691
ab5	0.05	0.048	0.047	0.046	0.171	0.17	ab5	0.052	0.048	0.049	0.123	0.14	0.319
ab6	0.048	0.047	0.047	0.048	0.134	0.518	ab6	0.054	0.051	0.049	0.049	0.152	0.545
ab7	0.049	0.047	0.047	0.047	0.146	0.296	ab7	0.052	0.048	0.048	0.047	0.186	0.201
ab8	0.049	0.047	0.047	0.27	0.613	0.722	ab8	0.046	0.047	0.047	0.184	0.232	0.727
ab9	0.048	0.048	0.047	0.048	0.143	0.184	ab9	0.053	0.05	0.049	0.049	0.206	0.468
ab10	0.065	0.063	0.063	0.064	0.104	0.516	ab10	0.073	0.071	0.072	0.107	0.107	0.512
ab11	0.047	0.046	0.047	0.142	0.484	0.582	ab11	0.051	0.048	0.047	0.047	0.211	0.603
ab12	0.048	0.047	0.047	0.048	0.092	0.244	ab12	0.052	0.049	0.048	0.047	0.122	0.492
Polymyxin B（μg/ml）	128	64	32	16	8	4	2	1	0.5
ab1	0.048	0.048	0.047	0.047	0.047	0.047	0.179	0.047	0.049
ab2	0.049	0.047	0.053	0.051	0.049	0.049	0.046	0.049	0.569
ab3	0.049	0.048	0.047	0.047	0.046	0.05	0.046	0.501	0.539
ab5	0.049	0.047	0.045	0.047	0.047	0.048	0.077	0.214	0.14
ab7	0.048	0.048	0.048	0.047	0.046	0.046	0.046	0.56	0.55
ab9	0.05	0.047	0.047	0.048	0.047	0.046	0.046	0.271	0.457
ab10	0.049	0.048	0.047	0.047	0.047	0.047	0.047	0.506	0.514
ab12	0.05	0.048	0.047	0.046	0.047	0.046	0.046	0.554	0.569
Polymyxin B（μg/ml）	32	16	8	4	2	1
ab6	0.054	0.055	0.056	0.056	0.057	0.581
ab8	0.045	0.047	0.046	0.045	0.045	0.28
Polymyxin B（μg/ml）	16	8	4	2	1	0.5
ab11	0.044	0.045	0.046	0.063	0.53	0.736
ab4	0.044	0.054	0.053	0.054	0.082	0.218
Ceftazidime（μg/ml）	256	128	64	32	16	8	Cefotaxime（μg/ml）	256	128	64	32	16	8
ab1	0.048	0.047	0.082	0.171	0.364	0.392	ab1	0.047	0.061	0.172	0.376	0.411	0.337
ab2	0.053	0.052	0.083	0.393	0.536	0.588	ab2	0.051	0.067	0.23	0.543	0.576	0.593
ab3	0.049	0.049	0.068	0.27	0.544	0.575	ab3	0.048	0.067	0.304	0.517	0.567	0.527
ab5	0.049	0.049	0.243	0.483	0.48	0.412	ab5	0.048	0.209	0.42	0.429	0.459	0.365
ab6	0.122	0.206	0.377	0.509	0.536	0.504	ab6	0.114	0.412	0.496	0.584	0.507	0.596
ab7	0.123	0.444	0.487	0.532	0.548	0.555	ab7	0.074	0.401	0.488	0.527	0.494	0.612
ab8	0.136	0.276	0.533	0.391	0.449	0.512	ab8	0.164	0.581	0.51	0.391	0.43	0.693
ab9	0.049	0.048	0.11	0.427	0.392	0.549	ab9	0.047	0.067	0.432	0.542	0.442	0.485
ab10	0.552	0.602	0.528	0.521	0.521	0.512	ab10	0.234	0.593	0.517	0.516	0.528	0.514
ab11	0.127	0.392	0.548	0.586	0.556	0.6	ab11	0.047	0.214	0.492	0.61	0.674	0.657
ab12	0.047	0.133	0.535	0.526	0.579	0.543	ab12	0.048	0.345	0.584	0.58	0.605	0.702
Ceftazidime（μg/ml）	512	256	128	64	32	16	Cefotaxime（μg/ml）	512	256	128	64	32	16
ab4	0.054	0.053	0.054	0.081	0.218	0.646	ab4	0.053	0.053	0.053	0.148	0.637	0.646
Ampicillin（μg/ml）	1024	512	256	128	64	32	Piperacillin（μg/ml）	512	256	128	64	32	16
ab1	0.372	0.416	0.38	0.34	0.36	0.339	ab1	0.134	0.156	0.24	0.297	0.301	0.389
ab2	0.554	0.576	0.622	0.628	0.575	0.593	ab2	0.207	0.101	0.364	0.55	0.511	0.618
ab5	0.488	0.498	0.387	0.393	0.544	0.438	ab5	0.124	0.263	0.392	0.379	0.413	0.381
ab10	0.501	0.508	0.505	0.52	0.482	0.49	ab10	0.051	0.334	0.461	0.497	0.497	0.499
ab12	0.553	0.577	0.576	0.562	0.572	0.575	ab12	0.17	0.474	0.51	0.561	0.549	0.667
Ampicillin（μg/ml）	1024	512	256	128	64	32	Piperacillin（μg/ml）	1024	512	256	128	64	32
ab3	0.967	0.934	0.959	0.946	0.94	0.905	ab3	0.333	0.698	0.895	0.937	0.966	1.001
ab4	0.331	0.432	0.475	0.499	0.564	0.674	ab4	0.092	0.648	0.36	0.656	0.674
ab6	0.566	0.563	0.582	0.592	0.607	0.608	ab6	0.048	0.047	0.111	0.487	0.55	0.668
ab7	0.71	0.405	0.474	0.348	0.344	0.379	ab7	0.059	0.076	0.079	0.142	0.338	0.824
ab8	0.921	0.887	0.905	0.892	0.895	0.852	ab8	0.782	0.799	0.817	0.777	0.877	0.895
ab9	0.53	0.405	0.345	0.412	0.341	0.343	ab9	0.205	0.41	0.383	0.437	0.435	0.644
ab11	0.66	0.632	0.62	0.578	0.584	0.567	ab11	0.046	0.047	0.184	0.372	0.539	0.631
Amikacin（μg/ml）	256	128	64	32	16	8	Tetracycline（μg/ml）	128	64	32	16	8	4
ab1	0.322	0.246	0.234	0.235	0.235	0.242	ab1	0.179	0.349	0.364	0.383	0.345	0.415
ab5	0.478	0.402	0.365	0.386	0.327	0.342	ab5	0.322	0.388	0.46	0.456	0.479	0.414
ab2	0.561	0.535	0.567	0.49	0.56	0.573	ab2	0.528	0.611	0.628	0.61	0.594	0.68
ab12	0.452	0.36	0.379	0.388	0.487	0.49	ab12	0.524	0.617	0.626	0.581	0.616	0.772
ab6	0.317	0.347	0.43	0.455	0.434	0.52	ab6	0.105	0.446	0.6	0.613	0.566	0.554
ab11	0.594	0.509	0.528	0.542	0.531	0.567	ab11	0.272	0.517	0.544	0.576	0.595	0.605
ab9	0.336	0.535	0.395	0.402	0.399	0.563	ab9	0.084	0.066	0.481	0.405	0.565	0.614
ab3	0.442	0.583	0.581	0.577	0.598	0.584	ab3	0.074	0.189	0.548	0.587	0.597	0.606
ab7	0.211	0.337	0.364	0.454	0.504	0.474	ab7	0.073	0.062	0.343	0.457	0.563	0.594
ab10	0.405	0.327	0.377	0.5	0.484	0.404	ab10	0.17	0.437	0.479	0.508	0.505	0.525
Amikacin（μg/ml）	512	256	128	64	32	16	Tetracycline（μg/ml）	256	128	64	32	16	8
ab4	0.607	0.61	0.65	0.663	0.669	0.676	ab4	0.072	0.587	0.697	0.733	0.737	0.716
ab8	0.515	0.27	0.257	0.243	0.227	0.241	ab8	0.149	0.184	0.204	0.213	0.444	0.642
Ciprofloxacin（μg/ml）	32	16	8	4	2	1	Gentamicin（μg/ml）	128	64	32	16	8	4
ab1	0.125	0.324	0.343	0.335	0.323	0.323	ab1	0.502	0.405	0.347	0.342	0.354	0.428
ab5	0.45	0.454	0.455	0.431	0.365	0.418	ab5	0.538	0.555	0.439	0.488	0.477	0.442
ab2	0.094	0.54	0.556	0.591	0.583	0.603	ab2	0.691	0.664	0.637	0.629	0.578	0.623
ab6	0.056	0.098	0.512	0.518	0.596	0.582	ab6	0.561	0.555	0.561	0.599	0.587	0.745
ab11	0.642	0.603	0.606	0.591	0.659	0.614	ab11	0.566	0.572	0.546	0.601	0.632	0.69
ab10	0.051	0.271	0.312	0.464	0.504	0.295	ab10	0.544	0.539	0.525	0.53	0.526	0.527
Ciprofloxacin（μg/ml）	128	64	32	16	8	4	Gentamicin（μg/ml）	512	256	128	64	32	16
ab12	0.086	0.048	0.051	0.098	0.271	0.392	ab12	0.294	0.349	0.486	0.442	0.471	0.481
ab8	0.075	0.073	0.128	0.627	0.508	0.579
Ciprofloxacin（μg/ml）	256	128	64	32	16	8	4	2	1	kb	11	12
ab9	0.048	0.144	0.182	0.424	0.526	0.46	0.546	0.555	0.571	0.542
ab3	0.049	0.059	0.049	0.138	0.596	0.589	0.569	0.594	0.57	0.544
ab7	0.048	0.086	0.123	0.473	0.504	0.549	0.476	0.561	0.596	0.541
Ciprofloxacin（μg/ml）	64	32	16	8	4	2	Gentamicin（μg/ml）	256	128	64	32	16	8
ab4	0.054	0.097	0.36	0.648	0.646	0.66	ab4	0.751	0.756	0.771	0.715	0.708	0.708
Gentamicin（μg/ml）	256	128	64	32	16	8
ab3	0.822	0.752	0.673	0.772	0.402	0.817
ab8	0.908	0.496	0.455	0.683	0.142	0.805
ab9	0.898	0.331	0.244	0.31	0.163	0.176
ab10	0.817	0.762	0.739	0.741	0.342	0.61
Levofloxacin（μg/ml）	256	128	64	32	16	8	4	2	1
ab1	0.048	0.047	0.048	0.048	0.046	0.046	0.179	0.21	0.303
ab5	0.05	0.047	0.047	0.046	0.057	0.303	0.353	0.361	0.335
ab2	0.049	0.048	0.047	0.047	0.047	0.046	0.195	0.577	0.655
ab10	0.049	0.048	0.048	0.05	0.048	0.047	0.147	0.189	0.368
Levofloxacin（μg/ml）	64	32	16	8	4	2
ab12	0.047	0.047	0.047	0.112	0.49	0.468
ab4	0.054	0.053	0.052	0.054	0.108	0.674
Levofloxacin（μg/ml）	32	16	8	4	2	1
ab6	0.049	0.048	0.047	0.147	0.29	0.522
ab11	0.046	0.046	0.066	0.571	0.515	0.607
Levofloxacin（μg/ml）	256	128	64	32	16	8	4	2	1
ab9	0.05	0.048	0.047	0.049	0.049	0.467	0.421	0.431	0.442
ab3	0.056	0.056	0.055	0.053	0.053	0.052	0.551	0.531	0.577
ab7	0.053	0.054	0.053	0.052	0.052	0.102	0.586	0.551	0.549
Levofloxacin（μg/ml）	128	64	32	16	8	4
ab8	0.061	0.061	0.059	0.058	0.059	0.231
Ampicillin/ sulbactam（μg/ml）	256	128	64	32	16	8	Cefoperazone/sulbactam（μg/ml）	256	128	64	32	16	8
ab1	0.06	0.198	0.14	0.266	0.337	0.324	ab1	0.056	0.057	0.11	0.217	0.342	0.526
ab2	0.062	0.06	0.09	0.859	0.895	0.795	ab2	0.062	0.06	0.079	0.182	0.748	0.985
ab3	0.06	0.062	0.163	0.766	0.887	0.93	ab3	0.058	0.059	0.13	0.441	0.926	0.986
ab4	0.064	0.136	0.207	0.872	0.767	0.83	ab4	0.063	0.076	0.088	0.337	0.797	0.99
ab5	0.065	0.062	0.063	0.101	0.142	0.556	ab5	0.067	0.065	0.067	0.195	0.2	0.904
ab6	0.061	0.059	0.085	0.198	0.363	0.389	ab6	0.06	0.06	0.082	0.181	0.366	0.714
ab7	0.058	0.057	0.061	0.179	0.203	0.357	ab7	0.057	0.056	0.058	0.18	0.186	0.556
ab8	0.062	0.134	0.281	0.525	0.815	0.814	ab8	0.06	0.125	0.255	0.469	0.836	0.902
ab9	0.06	0.06	0.108	0.166	0.295	0.524	ab9	0.057	0.056	0.06	0.181	0.331	0.556
ab10	0.075	0.076	0.073	0.124	0.13	0.454	ab10	0.076	0.079	0.08	0.132	0.15	0.599
ab11	0.062	0.061	0.061	0.101	0.214	0.758	ab11	0.06	0.061	0.061	0.085	0.204	0.938
ab12	0.066	0.064	0.08	0.162	0.312	0.271	ab12	0.07	0.07	0.084	0.176	0.276	0.776
Doxycycline（μg/ml）	128	64	32	16	8	4
ab1	0.157	0.062	0.112	0.175	0.221	0.519
ab2	0.121	0.064	0.101	0.331	0.625	0.784
ab3	0.175	0.064	0.142	0.381	0.512	0.72
ab4	0.146	0.068	0.117	0.342	0.823	0.664
ab5	0.139	0.068	0.069	0.141	0.179	0.585
ab6	0.119	0.063	0.092	0.165	0.283	0.276
ab7	0.158	0.063	0.059	0.1	0.131	0.358
ab8	0.055	0.055	0.083	0.155	0.147	0.707
ab9	0.136	0.066	0.079	0.168	0.383	0.637
ab10	0.122	0.073	0.076	0.116	0.461	0.569
ab11	0.172	0.067	0.149	0.304	0.609	0.669
ab12	0.137	0.067	0.098	0.113	0.159	0.493
