# Supplementary material for: Effect of traditional Chinese medicine monomers interfering with quorum-sensing on virulence factors of extensively drug-resistant Acinetobacter baumannii
Source: Front Pharmacol. 2023 Mar 30;14:1135180. doi: 10.3389/fphar.2023.1135180 (PMC10097947; doi:10.3389/fphar.2023.1135180)
Supplement: Supplementary file 2 [file DataSheet2.ZIP]

Archive with 36 entries (34 files):
- data/AHLs production of 60 clinical strains of A. baumannii/
- data/AHLs production of 60 clinical strains of A. baumannii/1.jpg
- data/AHLs production of 60 clinical strains of A. baumannii/10.jpg
- data/AHLs production of 60 clinical strains of A. baumannii/11.jpg
- data/AHLs production of 60 clinical strains of A. baumannii/12.jpg
- data/AHLs production of 60 clinical strains of A. baumannii/13.jpg
- data/AHLs production of 60 clinical strains of A. baumannii/14.jpg
- data/AHLs production of 60 clinical strains of A. baumannii/15.jpg
- data/AHLs production of 60 clinical strains of A. baumannii/16.jpg
- data/AHLs production of 60 clinical strains of A. baumannii/17.jpg
- data/AHLs production of 60 clinical strains of A. baumannii/18.jpg
- data/AHLs production of 60 clinical strains of A. baumannii/19.jpg
- data/AHLs production of 60 clinical strains of A. baumannii/2.jpg
- data/AHLs production of 60 clinical strains of A. baumannii/20.jpg
- data/AHLs production of 60 clinical strains of A. baumannii/21.jpg
- data/AHLs production of 60 clinical strains of A. baumannii/22.jpg
- data/AHLs production of 60 clinical strains of A. baumannii/23.jpg
- data/AHLs production of 60 clinical strains of A. baumannii/24.jpg
- data/AHLs production of 60 clinical strains of A. baumannii/3.jpg
- data/AHLs production of 60 clinical strains of A. baumannii/4.jpg
- data/AHLs production of 60 clinical strains of A. baumannii/5.jpg
- data/AHLs production of 60 clinical strains of A. baumannii/6.jpg
- data/AHLs production of 60 clinical strains of A. baumannii/7.jpg
- data/AHLs production of 60 clinical strains of A. baumannii/8.jpg
- data/AHLs production of 60 clinical strains of A. baumannii/9.jpg
- data/Expression of the gene abaIíóabaR in 60 clinical isolates of Acinetobacter baumannii/
- data/Expression of the gene abaIíóabaR in 60 clinical isolates of Acinetobacter baumannii/abaI(1).jpg
- data/Expression of the gene abaIíóabaR in 60 clinical isolates of Acinetobacter baumannii/abaI(2).jpg
- data/Expression of the gene abaIíóabaR in 60 clinical isolates of Acinetobacter baumannii/abaI(3).tif
- data/Expression of the gene abaIíóabaR in 60 clinical isolates of Acinetobacter baumannii/abaI,abaR.jpg
- data/Expression of the gene abaIíóabaR in 60 clinical isolates of Acinetobacter baumannii/abaI.jpg
- data/Expression of the gene abaIíóabaR in 60 clinical isolates of Acinetobacter baumannii/abaR(1).jpg
- data/Expression of the gene abaIíóabaR in 60 clinical isolates of Acinetobacter baumannii/abaR(2).jpg
- data/Expression of the gene abaIíóabaR in 60 clinical isolates of Acinetobacter baumannii/abaR(3).jpg
- data/Expression of the gene abaIíóabaR in 60 clinical isolates of Acinetobacter baumannii/abaR.jpg
- data/Resistance of 60 strains of Acinetobacter baumannii to 16 antibacterial agents.xlsx
