# Supplementary material for: Effect of traditional Chinese medicine monomers interfering with quorum-sensing on virulence factors of extensively drug-resistant Acinetobacter baumannii
Source: Front Pharmacol. 2023 Mar 30;14:1135180. doi: 10.3389/fphar.2023.1135180 (PMC10097947; doi:10.3389/fphar.2023.1135180)
Supplement: Supplementary file 2 [file DataSheet2.ZIP › data/Resistance of 60 strains of Acinetobacter baumannii to 16 antibacterial agents.xlsx]

## Sheet: Sheet1
Strains/MIC	Ampicillin（μg/ml）	Piperacillin（μg/ml）	Ceftazidime（μg/ml）	Cefotaxime（μg/ml）	Ampicillin/ sulbactam（μg/ml）	Cefoperazone/sulbactam（μg/ml）	Gentamicin（μg/ml）	Amikacin（μg/ml）	Tetracycline（μg/ml）	Doxycycline（μg/ml）	Ciprofloxacin（μg/ml）	Levofloxacin（μg/ml）	Meropenem（μg/ml）	Imipenem（μg/ml）	Polymyxin B（μg/ml）	Tigecycline（μg/ml）
258	128	64	8	8	8	8	＞256	8	16	4	1	1	4	4	2	0.5
36	＞1024	1024	64	128	32	32	＞128	＞256	256	32	64	8	32	16	2	1
32	＞1024	＞1024	128	128	256	256	＞256	＞256	128	32	64	8	16	32	2	1
230	64	32	8	8	8	8	＞256	8	16	4	4	1	4	4	2	0.5
25	＞1024	＞512	128	256	64	64	＞128	＞256	＞128	64	＞32	8	32	64	1	2
267	32	16	8	8	8	8	4	8	4	4	1	1	4	4	1	1
2020 6	＞1024	＞512	128	256	256	256	＞128	＞256	128	64	16	8	8	16	1	1
9	＞1024	512	256	256	256	256	＞128	＞256	＞128	64	＞32	16	16	16	1	2
252	＞1024	256	＞256	256	32	32	32	8	32	32	4	2	4	4	2	1
76	＞1024	＞512	＞256	＞256	128	64	＞128	＞256	＞128	64	＞32	1	16	16	2	0.5
27	＞1024	＞512	＞256	＞256	128	128	＞128	＞256	＞128	32	＞32	4	4	4	2	1
29	＞1024	＞512	＞256	＞256	128	32	＞128	＞256	＞128	32	＞32	4	32	32	2	1
18	＞1024	＞512	＞256	256	64	64	＞128	＞256	＞128	64	＞32	4	64	64	2	2
31	＞1024	＞512	64	128	128	64	＞128	＞256	＞128	64	＞32	4	32	32	2	1
38	＞1024	＞512	64	128	128	128	＞128	＞256	＞128	64	＞32	16	32	64	2	2
45	＞1024	＞512	64	128	256	256	＞128	＞256	＞128	64	＞32	8	32	64	2	1
59	＞1024	＞512	64	64	256	256	＞128	＞256	＞128	64	＞32	8	16	32	2	2
71	＞1024	＞512	128	256	128	64	＞128	＞256	＞128	64	＞32	4	32	64	2	2
2020 5	＞1024	＞512	256	256	32	32	＞128	＞256	＞128	16	＞32	8	32	32	2	1
217	32	16	8	8	8	8	4	8	4	4	1	1	4	4	2	1
253	＞1024	＞512	128	256	256	256	＞128	＞256	＞128	64	16	8	32	32	2	2
41	＞1024	＞512	256	256	64	64	＞512	＞256	＞128	32	16	8	4	4	2	2
73	＞1024	＞512	128	256	256	256	＞512	＞256	＞128	64	16	8	8	16	2	1
46	＞1024	＞512	128	256	64	64	＞512	＞256	＞128	64	16	8	16	32	2	1
43	＞1024	＞512	128	256	64	32	＞512	＞256	＞128	32	16	4	16	64	2	1
68	＞1024	＞512	128	256	64	64	＞512	＞256	＞128	32	16	8	4	8	1	2
13	＞1024	＞1024	128	256	128	128	＞128	＞256	＞128	64	＞32	8	16	64	2	1
21	＞1024	＞1024	128	256	64	64	＞128	＞256	＞128	64	32	8	32	64	2	1
34	＞1024	1024	128	256	64	64	＞128	＞256	＞128	64	32	8	32	64	2	1
151	＞1024	512	＞256	256	256	128	＞128	＞256	＞128	64	＞32	8	32	32	2	2
265	32	32	16	8	8	8	4	8	4	4	1	1	4	4	2	0.5
269	32	32	16	8	8	8	4	8	4	4	1	1	4	4	2	0.5
81	＞1024	1024	＞256	256	256	128	＞128	＞256	＞128	64	＞32	8	16	16	2	1
2020 3	＞1024	1024	64	64	256	256	＞128	＞256	＞128	64	＞32	8	32	32	2	2
2020 11	＞1024	1024	＞256	256	256	128	＞128	＞256	＞128	32	32	4	32	32	2	1
201	32	32	8	8	8	8	4	8	4	4	1	1	4	4	2	0.5
75	＞1024	＞1024	32	64	256	64	＞128	＞256	＞128	32	32	4	16	16	2	2
14	＞1024	＞1024	128	128	256	256	＞128	＞256	＞128	32	＞32	8	64	64	2	2
15	＞1024	1024	128	128	128	128	＞128	＞256	＞128	64	32	8	64	64	2	2
28	＞1024	＞1024	64	128	128	128	＞256	＞512	256	64	32	8	16	32	1	2
57	＞1024	＞1024	＞256	＞256	256	128	＞256	＞512	＞256	64	＞128	32	64	64	2	1
66	＞1024	512	＞256	＞256	128	64	＞256	＞512	＞256	32	＞128	32	16	32	2	1
44	＞1024	＞1024	256	256	256	64	＞256	＞512	＞256	64	＞128	16	16	64	2	1
49	＞1024	1024	＞256	＞256	16	32	＞256	＞512	＞256	32	64	8	32	32	2	1
47	＞1024	＞1024	256	＞256	256	64	＞256	＞512	＞256	32	＞128	8	64	128	2	1
17	＞1024	＞1024	256	256	256	64	8	＞512	＞256	64	128	8	64	128	2	1
69	＞1024	＞1024	256	＞256	128	64	8	＞512	＞256	4	＞128	32	32	64	2	1
72	＞1024	＞1024	256	256	64	128	8	＞512	＞256	32	＞128	32	32	64	2	1
60	＞1024	＞1024	128	128	128	64	＞256	＞256	64	32	256	16	16	16	2	1
19	＞1024	＞1024	64	128	128	128	＞256	＞256	128	64	64	8	16	16	2	1
56	＞1024	256	＞256	256	64	64	＞256	＞256	128	32	128	16	16	16	2	1
6	＞1024	＞512	64	128	256	128	＞128	＞256	＞128	64	＞32	8	32	32	1	2
51	＞1024	＞512	128	256	64	64	＞128	＞256	＞128	32	＞32	16	16	32	2	1
12	＞1024	＞512	64	128	64	64	＞128	＞256	＞128	64	32	8	8	16	1	2
62	＞1024	512	＞256	＞256	64	64	＞128	＞256	＞128	32	32	8	16	32	2	1
2020 10	＞1024	＞512	256	256	64	64	＞512	＞256	＞128	32	16	16	8	16	2	1
52	＞1024	512	＞256	＞256	64	64	＞128	＞256	＞128	32	16	8	16	16	2	1
2020 2	＞1024	1024	＞256	256	64	64	＞128	＞256	＞128	64	＞32	8	32	16	1	2
35	＞1024	1024	64	128	256	64	＞256	＞512	256	64	32	8	32	32	1	2
58	＞1024	＞1024	＞256	＞256	256	256	＞256	＞512	＞256	32	64	8	32	32	2	1
Strains
6=ab1	12=ab2	19=ab3	35=ab4	51=ab5	52=ab6	56=ab7	58=ab8	60=ab9	62=ab10	2020 2=ab11	2020 10=ab12
